# Supplementary material for: Next-generation protein sequencing and individual ion mass spectrometry enable complementary analysis of interleukin-6
Source: Anal Bioanal Chem. 2025 Oct 1;417(28):6291–9. doi: 10.1007/s00216-025-06120-7 (PMC12598678; doi:10.1007/s00216-025-06120-7)
Supplement: Supplementary file 2 — (XLSX 94.7 KB) [file 216_2025_6120_MOESM2_ESM.xlsx]

## Sheet: Table of Contents
Table of Contents
Table S2	TDV_Fragment-ions_all-PFRs_used-for-fragment-maps	contains product ions matched by TDValidator software which were used to generate I2MS2 fragment maps and calculate sequence coverage. These product ions were manually curated for fit quality – “False” under the “Active” column indicates that the product ion was excluded from the fragment map.
Table S3	TDV_Fragment-ions_raw-composite	contains product ions matched by TDValidator software which were used to generate the MS2 fragment map for canonical IL-6 in Supplementary Figure 3. These product ions were manually curated – “False” under the “Active” column indicates that the product ion was excluded from the fragment map.

## Sheet: Table S2
PFR	Active	Name	Theoretical Mass	ppm Error	Charge	Mono. m/z	S/N	Intensity	Score
1	True	Y26	3148.66	-1.65	1	3149.67	6.3	2082	0.4
1	True	Y27	3261.75	-0.91	1	3262.76	20.6	6700	0.78
1	True	Y28	3447.83	-0.59	1	3448.83	34.2	10938	0.85
1	True	Y29	3575.89	-2.06	1	3576.89	5.8	1794	0.87
1	True	B32	3596.91	-1.5	1	3597.91	14.7	4361	0.72
1	True	Y30	3689.93	-0.61	1	3690.94	7	2099	0.62
1	True	B33	3711.93	-1.62	1	3712.94	16.9	4818	0.85
1	True	B34	3768.95	-0.74	1	3769.96	68.1	19370	0.94
1	True	B35	3882.04	-1.12	1	3883.05	10.9	3015	0.74
1	True	B36	3969.07	-0.93	1	3970.08	5.6	1509	0.39
1	True	Y35	4258.26	-1.29	1	4259.27	2.6	718	0.58
1	True	Y36	4359.31	0.19	1	4360.32	16.7	4540	0.84
1	True	Y37	4472.39	-0.41	1	4473.4	59.7	16005	0.86
1	True	B41	4566.43	5.69	1	4567.44	12.1	3030	0.46
1	True	Y38	4585.48	0	1	4586.49	47.9	12709	0.92
1	True	Y39	4672.51	0.09	1	4673.52	67.9	18027	0.85
1	True	Y40	4743.55	0.94	1	4744.55	39.1	10377	0.86
1	True	Y41	4857.59	0.26	1	4858.6	71.1	18614	0.93
1	True	Y42	4958.64	0.05	1	4959.64	163.4	42820	0.9
1	True	Y43	5059.69	-1.03	1	5060.69	4.9	1270	0.24
1	False	B46	5098.65	4.05	1	5099.66	2.7	685	0.16
1	True	Y44	5156.74	0.09	1	5157.75	139.8	35546	0.93
1	True	Y45	5271.76	-2.88	1	5272.77	3.5	885	0.18
1	True	Y46	5368.82	0.61	1	5369.82	37.4	9214	0.88
1	True	B49	5445.73	-0.19	1	5446.74	3.3	816	0.44
1	True	B50	5574.78	0.08	1	5575.78	7.1	1726	0.77
1	True	B53	5876.94	0.35	1	5877.94	5.8	1364	0.62
1	True	B54	6005.98	-1.04	1	6006.99	7.5	1754	0.65
1	True	B55	6077.02	0.28	1	6078.02	7.5	1729	0.68
1	True	B56	6190.1	-0.82	1	6191.11	36.6	8395	0.63
1	True	B57	6261.14	-0.71	1	6262.14	74.1	16898	0.89
1	True	Y55	6296.32	2.25	1	6297.33	1.8	403	0.01
1	True	B58	6390.18	-0.41	1	6391.19	184	41854	0.95
1	True	B59	6504.22	-0.32	1	6505.23	195.1	43941	0.94
1	True	B60	6618.27	-0.07	1	6619.27	385.4	86422	0.94
1	True	B61	6731.35	-0.49	1	6732.36	72.1	16204	0.9
1	True	B62	6845.39	-0.53	1	6846.4	19.9	4440	0.82
1	True	B63	6958.48	0.29	1	6959.48	15	3261	0.77
1	True	B70	7757.87	1.35	1	7758.87	1.7	360	0.09
1	True	Y74	8494.59	1.12	1	8495.6	2.7	528	0.11
1	True	Y75	8623.63	-1.21	1	8624.64	2.2	430	0.14
1	True	B81	8956.31	-1.36	1	8957.32	11.7	2276	0.32
1	True	B82	9058.32	1	1	9059.32	73.4	14279	0.9
1	True	B83	9171.4	1.06	1	9172.41	104.4	20163	0.87
1	True	Y80	9202.85	1.38	1	9203.86	5.9	1097	0.41
1	True	B84	9270.47	0.97	1	9271.47	228	43891	0.94
1	True	B85	9398.56	2.63	1	9399.57	10.4	2006	0.67
1	True	Y82	9473	0.34	1	9474	11.4	2101	0.81
1	True	B86	9511.65	0.8	1	9512.65	76.6	14643	0.89
1	True	Y83	9601.06	0.68	1	9602.06	81.5	14935	0.73
1	True	B87	9624.73	0.33	1	9625.74	94.7	18037	0.85
1	True	Y84	9714.14	1.82	1	9715.15	71.4	13060	0.79
1	True	B88	9725.78	-0.04	1	9726.79	70.5	13403	0.87
1	True	B89	9782.8	0.93	1	9783.81	595.2	113066	0.91
1	True	Y85	9877.2	1.24	1	9878.21	120.2	21994	0.88
1	True	B90	9895.88	1.2	1	9896.89	852.2	160370	0.88
1	True	Y86	10006.2	1.12	1	10007.2	114.8	20959	0.86
1	True	B91	10009	0.83	1	10010	556.8	103845	0.93
1	True	Y87	10119.3	1.21	1	10120.3	108.1	19552	0.87
1	True	B92	10138	1.17	1	10139	842.6	155733	0.91
1	True	Y88	10282.4	0.84	1	10283.4	140.7	25037	0.87
1	True	B93	10285.1	0.81	1	10286.1	324.5	59200	0.94
1	True	Y89	10381.5	1.52	1	10382.5	83	14626	0.9
1	True	B94	10414.1	0.87	1	10415.1	644.8	116428	0.92
1	True	Y90	10510.5	0.84	1	10511.5	27.5	4817	0.82
1	True	B95	10513.2	0.65	1	10514.2	625.1	112294	0.93
1	True	Y91	10657.6	1.28	1	10658.6	99.5	17264	0.71
1	True	B96	10676.2	0.87	1	10677.3	356.8	63648	0.93
1	True	Y92	10786.6	1.42	1	10787.6	48	8279	0.77
1	True	B97	10789.3	0.68	1	10790.3	258.7	45954	0.93
1	True	Y93	10899.7	0.83	1	10900.7	22.9	3934	0.66
1	True	B98	10918.4	0.39	1	10919.4	177.3	31352	0.71
1	False	Y95	11069.8	-3.94	1	11070.8	1.6	275	0.03
1	True	B99	11081.4	0.96	1	11082.5	47.1	8311	0.83
1	True	B100	11194.5	0.24	1	11195.5	27.2	4790	0.77
1	True	B103	11592.7	0.55	1	11593.7	14.8	2548	0.64
1	True	B105	11868.8	-0.1	1	11869.9	6.3	1070	0.55
1	True	Y122	14064.2	1.83	1	14065.2	17.2	2651	0.82
1	True	Y123	14177.3	2.64	1	14178.3	6.9	1068	0.75
1	True	Y125	14405.4	2.66	1	14406.4	6.2	954	0.48
1	True	B133	15040.5	0.24	1	15041.6	2.7	403	0.46
1	False	Y131	15046.7	-6.23	1	15047.8	102.5	15273	0.23
1	True	B134	15111.6	0.65	1	15112.6	3.4	509	0.5
1	False	Y133	15220.8	-9.24	1	15221.8	14.8	2192	0.37
1	True	B135	15224.7	0.91	1	15225.7	7.6	1133	0.68
1	True	B136	15325.7	1.19	1	15326.7	13.1	1942	0.78
1	True	B137	15426.8	0.75	1	15427.8	51.4	7565	0.93
1	True	B138	15523.8	0.24	1	15524.8	4.1	600	0.29
1	False	Y136	15582.9	-4.97	1	15583.9	2.7	396	0.29
1	True	B139	15638.8	1.01	1	15639.9	80.2	11720	0.9
1	False	Y137	15696.9	-4.46	1	15697.9	2.1	312	0.34
1	True	B140	15735.9	0.74	1	15736.9	18.4	2686	0.84
1	False	Y138	15784	-2.79	1	15785	6.5	951	0.52
1	True	B141	15837	0.68	1	15838	65.1	9465	0.91
1	False	Y139	15912.1	-5.72	1	15913.1	12.5	1829	0.63
1	True	B142	15938	1.03	1	15939	10.9	1579	0.73
1	False	Y140	16026.1	-7.41	1	16027.1	4.7	689	0.58
1	True	B143	16052	-0.56	1	16053	14.5	2092	0.82
1	True	B144	16123.1	0.45	1	16124.1	90.9	13125	0.95
1	False	Y141	16128.1	-0.41	1	16129.1	26.6	3916	0.6
1	True	B145	16210.1	-0.17	1	16211.1	11.7	1691	0.78
1	False	B151	16906.6	-0.21	1	16907.6	4.9	695	0.55
1	True	Y148	16913.5	0.96	1	16914.5	15.2	2164	0.85
1	True	Y150	17083.7	-0.04	1	17084.7	6.5	918	0.5
1	True	Y151	17198.7	0.69	1	17199.7	29.9	4223	0.5
1	True	B154	17219.7	1.88	1	17220.7	10.9	1518	0.76
1	True	Y152	17311.8	-1.21	1	17312.8	21	2961	0.82
1	True	B155	17347.8	0.41	1	17348.8	11.8	1633	0.77
1	True	B156	17533.8	0.67	1	17534.8	6.6	911	0.54
1	True	B157	17646.9	-0.68	1	17647.9	2.4	335	0.43
1	False	B178	20178.2	2.77	1	20179.3	4.1	527	0.25
1	True	Y181	20599.5	0.76	1	20600.5	24.4	3111	0.72
1	True	B182	20646.5	0.27	1	20647.5	3.2	404	0.43
1	True	Y182	20696.5	-0.08	1	20697.5	20.9	2657	0.75
4	True	Y26	3148.66	0.66	1	3149.67	7.2	2375	0.71
4	True	Y27	3261.75	-0.29	1	3262.76	10.4	3391	0.67
4	True	Y28	3447.83	-0.09	1	3448.83	9.1	2920	0.75
4	True	B32	3596.91	1.3	1	3597.91	5.8	1712	0.37
4	True	Y30	3689.93	-0.71	1	3690.94	2.4	714	0.86
4	True	B33	3711.93	0.85	1	3712.94	5.9	1687	0.63
4	True	B34	3768.95	-0.25	1	3769.96	30.2	8583	0.88
4	True	B35	3882.04	0.47	1	3883.05	26.5	7394	0.89
4	True	B36	3969.07	-0.51	1	3970.08	2.2	594	0.05
4	True	Y36	4359.31	-0.14	1	4360.32	5.2	1416	0.47
4	True	Y37	4472.39	0.36	1	4473.4	30.6	8284	0.91
4	True	B41	4566.43	6.03	1	4567.44	17.6	4399	0.09
4	True	Y38	4585.48	0.35	1	4586.49	31.3	8305	0.82
4	True	Y39	4672.51	0.23	1	4673.52	61.2	16262	0.81
4	True	Y40	4743.55	0.46	1	4744.55	17.4	4581	0.84
4	True	Y41	4857.59	0.06	1	4858.6	46	12046	0.86
4	True	Y42	4958.64	0.4	1	4959.64	93.8	24603	0.94
4	True	Y44	5156.74	0.26	1	5157.75	117.5	29879	0.92
4	False	B47	5212.69	1.79	1	5213.7	5	1249	0.05
4	True	Y41	5351.76	6.96	1	5352.77	3.2	798	0.51
4	True	Y46	5368.82	0.29	1	5369.82	16.5	4033	0.76
4	True	B56	6190.1	-0.52	1	6191.11	6.2	1428	0.58
4	True	B57	6261.14	0.4	1	6262.14	20.8	4766	0.78
4	True	Y51	6364.24	-8.54	1	6365.24	1.9	434	0.15
4	True	B58	6390.18	0.25	1	6391.19	93.3	21253	0.92
4	False	B54	6500.15	5.63	1	6501.16	2.6	592	0.1
4	True	B59	6504.22	0.13	1	6505.23	133.1	30188	0.92
4	True	B55	6571.19	8.63	1	6572.2	5.4	1212	0.32
4	True	B60	6618.27	0.25	1	6619.27	399.9	89866	0.94
4	True	B56	6684.27	7.83	1	6685.28	2.2	500	0.19
4	True	B61	6731.35	0.37	1	6732.36	182	40675	0.93
4	True	B62	6845.39	0.17	1	6846.4	13	2874	0.7
4	True	B63	6958.48	-0.1	1	6959.48	10.2	2224	0.74
4	True	B70	7757.87	0.14	1	7758.87	2.3	480	0.24
4	True	Y74	8494.59	-0.15	1	8495.6	10.2	2014	0.69
4	True	Y75	8623.63	0.49	1	8624.64	7	1366	0.76
4	True	Y79	9055.78	0.38	1	9056.79	4.8	906	0.4
4	True	B82	9058.32	-0.29	1	9059.32	2.7	533	0.18
4	True	B83	9171.4	0.22	1	9172.41	12.5	2414	0.74
4	True	Y80	9202.85	-0.8	1	9203.86	4.9	912	0.65
4	True	B84	9270.47	-0.91	1	9271.47	43.8	8455	0.86
4	True	B85	9398.56	1.17	1	9399.57	3.2	611	0.57
4	True	Y82	9473	-0.84	1	9474	11.4	2106	0.76
4	True	B86	9511.65	0.73	1	9512.65	12.5	2392	0.73
4	True	Y83	9601.06	0	1	9602.06	83.5	15381	0.95
4	True	B87	9624.73	0.48	1	9625.74	23.7	4533	0.59
4	True	Y84	9714.14	-0.1	1	9715.15	73.9	13567	0.89
4	True	B88	9725.78	0.04	1	9726.79	24	4574	0.76
4	True	B89	9782.8	-0.14	1	9783.81	142.6	27171	0.9
4	False	Y81	9853.13	3.68	1	9854.14	3.1	564	0.23
4	True	Y85	9877.2	-0.11	1	9878.21	177.5	32563	0.93
4	True	B90	9895.88	0.09	1	9896.89	329.6	62154	0.93
4	True	Y82	9967.17	3.91	1	9968.18	84.8	15482	0.35
4	True	Y86	10006.2	-0.23	1	10007.2	241.5	44127	0.94
4	True	B91	10009	-0.15	1	10010	345.3	64439	0.94
4	True	Y83	10095.2	2.5	1	10096.2	18.5	3352	0.64
4	True	B87	10118.9	7.98	1	10119.9	40.9	7579	0.68
4	True	Y87	10119.3	-0.19	1	10120.3	211.6	38275	0.95
4	True	B92	10138	0.09	1	10139	551.8	101919	0.94
4	True	Y84	10208.3	0.54	1	10209.3	80.1	14391	0.76
4	True	B88	10220	4.13	1	10221	10.2	1876	0.52
4	False	B89	10277	6.85	1	10278	4.3	782	0.33
4	True	Y88	10282.4	0.07	1	10283.4	372.9	66491	0.92
4	True	B93	10285.1	-0.04	1	10286.1	248.9	45481	0.95
4	True	Y85	10371.4	-0.67	1	10372.4	24.9	4414	0.68
4	True	Y89	10381.5	0.08	1	10382.5	221.7	39219	0.94
4	True	B90	10390.1	4.8	1	10391.1	7.4	1344	0.56
4	True	B94	10414.1	0.14	1	10415.1	577.9	104688	0.95
4	True	Y86	10500.4	1.37	1	10501.4	31.7	5564	0.87
4	True	B91	10503.1	3.28	1	10504.1	5.7	1032	0.36
4	True	Y90	10510.5	-0.31	1	10511.5	82.8	14507	0.93
4	True	B95	10513.2	-0.11	1	10514.2	680.1	122436	0.95
4	True	Y87	10613.5	0.33	1	10614.5	23.9	4151	0.79
4	True	B92	10632.2	5.98	1	10633.2	4.6	815	0.19
4	True	Y91	10657.6	-0.02	1	10658.6	190.3	33053	0.92
4	True	B96	10676.2	-0.05	1	10677.3	408.4	72899	0.96
4	True	Y88	10776.6	-0.34	1	10777.6	33.6	5790	0.71
4	False	B93	10779.2	-1.14	1	10780.3	4.1	729	0.17
4	True	Y92	10786.6	0.09	1	10787.6	90.9	15679	0.87
4	True	B97	10789.3	0.17	1	10790.3	357.3	63452	0.96
4	True	Y89	10875.6	0.05	1	10876.6	30.6	5246	0.75
4	True	Y93	10899.7	-0.25	1	10900.7	45.5	7800	0.89
4	False	B94	10908.3	6.47	1	10909.3	4	707	0.47
4	True	B98	10918.4	0.15	1	10919.4	228.7	40364	0.76
4	True	Y90	11004.7	1.08	1	11005.7	7.2	1228	0.67
4	False	B95	11007.4	-1.95	1	11008.4	1.6	276	0.2
4	False	Y94	11012.8	-1.59	1	11013.8	3.3	564	0.17
4	True	Y95	11069.8	-0.54	1	11070.8	4.9	841	0.35
4	True	B99	11081.4	-0.15	1	11082.5	89.2	15695	0.95
4	True	Y91	11151.8	0.27	1	11152.8	24.8	4218	0.77
4	True	B96	11170.4	-3.88	1	11171.4	2.9	503	0.24
4	True	B100	11194.5	-0.01	1	11195.5	67.2	11804	0.92
4	True	Y92	11280.8	-0.06	1	11281.8	13.3	2245	0.89
4	True	B101	11322.6	-0.45	1	11323.6	6.6	1156	0.46
4	True	Y93	11393.9	0.13	1	11394.9	2.4	398	0.15
4	True	B103	11592.7	0.12	1	11593.7	4.4	752	0.51
4	True	B104	11739.8	-3.31	1	11740.8	2.8	483	0.34
4	True	B109	12301	0.26	1	12302	11.9	1974	0.64
4	True	Y122	14064.2	-0.01	1	14065.2	127.7	19676	0.95
4	True	Y123	14177.3	-0.3	1	14178.3	39.4	6057	0.91
4	True	Y124	14291.4	-0.21	1	14292.4	23.7	3632	0.9
4	True	Y125	14405.4	-0.9	1	14406.4	22.7	3471	0.88
4	True	Y122	14558.4	-0.11	1	14559.4	29.9	4567	0.83
4	True	B129	14570.3	5.74	1	14571.3	4.7	717	0.6
4	True	Y127	14605.5	-4.65	1	14606.5	9.2	1395	0.27
4	True	Y123	14671.5	-0.53	1	14672.5	9.7	1473	0.69
4	True	Y128	14718.6	-5.49	1	14719.6	2.7	408	0.49
4	True	Y124	14785.5	1.01	1	14786.5	6.2	933	0.54
4	False	Y129	14789.6	-4.62	1	14790.6	2.1	310	0.27
4	True	Y125	14899.6	-0.23	1	14900.6	4.4	660	0.5
4	True	B133	15040.5	-0.74	1	15041.6	4.2	623	0.45
4	False	Y133	15220.8	-8.32	1	15221.8	2.1	308	0.26
4	True	B135	15224.7	0.26	1	15225.7	2.2	332	0.23
4	False	Y129	15283.8	-4.45	1	15284.8	3.1	465	0.2
4	True	B136	15325.7	-1.57	1	15326.7	2.2	323	0.28
4	True	Y130	15412.8	-3.41	1	15413.8	6.9	1019	0.43
4	False	B132	15419.7	4.99	1	15420.7	2.1	311	0.1
4	True	B137	15426.8	-0.72	1	15427.8	29.2	4309	0.89
4	True	B133	15534.7	7.7	1	15535.7	3.7	550	0.33
4	False	Y131	15540.9	-1.54	1	15541.9	25.9	3786	0.23
4	True	B134	15605.8	5.18	1	15606.8	2.3	343	0.32
4	False	Y132	15628	-7	1	15629	14.6	2134	0.7
4	True	B139	15638.8	-0.31	1	15639.9	188.6	27595	0.94
4	True	B140	15735.9	0.36	1	15736.9	3.8	549	0.55
4	True	Y138	15784	-5.12	1	15785	1.7	257	0.23
4	True	B136	15819.9	1.33	1	15820.9	17.8	2587	0.74
4	True	B141	15837	-0.72	1	15838	134.9	19627	0.78
4	True	Y134	15844	-5.9	1	15845	83.1	12029	0.7
4	False	Y139	15912.1	-5.6	1	15913.1	10.8	1592	0.6
4	True	B137	15920.9	2.79	1	15922	81.1	11774	0.82
4	True	B142	15938	-0.37	1	15939	36.2	5255	0.88
4	False	Y135	15946	-1.57	1	15947	2.9	424	0.31
4	True	B138	16018	1.24	1	16019	6.5	939	0.64
4	False	Y140	16026.1	-6.4	1	16027.1	13.4	1959	0.72
4	True	B143	16052	-0.19	1	16053	23.3	3373	0.83
4	True	B144	16123.1	0.07	1	16124.1	154.5	22337	0.92
4	False	Y141	16128.1	-1.62	1	16129.1	64.9	9551	0.72
4	True	B139	16133	1.57	1	16134	36.1	5214	0.75
4	True	Y137	16191.1	-1.94	1	16192.1	13.8	2016	0.83
4	True	B145	16210.1	-0.26	1	16211.1	37.2	5364	0.88
4	False	Y142	16229.1	-5.76	1	16230.2	11.8	1729	0.26
4	False	Y138	16278.1	-0.83	1	16279.1	1.8	262	0.15
4	True	B146	16323.2	-2.24	1	16324.2	37	5330	0.7
4	True	B141	16331.1	0.61	1	16332.1	59.4	8571	0.81
4	False	Y139	16406.2	-3.06	1	16407.2	2.2	317	0.16
4	True	B142	16432.2	0.07	1	16433.2	17.8	2563	0.81
4	False	B147	16436.3	-5.19	1	16437.3	7.3	1051	0.5
4	True	Y144	16486.3	-7.19	1	16487.3	1.7	247	0.25
4	False	Y140	16520.3	-0.71	1	16521.3	2	283	0.21
4	True	B144	16617.2	-0.11	1	16618.2	12.9	1840	0.87
4	False	Y141	16622.3	-0.04	1	16623.3	8.8	1262	0.38
4	True	B145	16704.3	3.39	1	16705.3	2.4	334	0.31
4	False	B151	16906.6	1.05	1	16907.6	8.8	1232	0.53
4	True	Y148	16913.5	0.27	1	16914.5	34.5	4900	0.92
4	True	Y150	17083.7	2.33	1	17084.7	2.4	336	0.35
4	True	B153	17105.7	-1.14	1	17106.7	6.8	947	0.5
4	True	Y151	17198.7	1.01	1	17199.7	14.3	2019	0.37
4	True	B154	17219.7	-0.31	1	17220.7	6.5	899	0.74
4	True	Y152	17311.8	-2.86	1	17312.8	1.7	244	0.1
4	True	B155	17347.8	-0.04	1	17348.8	31.3	4322	0.8
4	False	B151	17400.7	-0.84	1	17401.7	2.6	354	0.16
4	False	Y149	17520.8	2.15	1	17521.8	30.4	4253	0.3
4	True	B156	17533.8	-0.81	1	17534.8	22.8	3132	0.88
4	True	B157	17646.9	-1.2	1	17647.9	11.7	1604	0.73
4	False	Y156	17857.1	-5.15	1	17858.1	2.1	294	0.3
4	False	B178	20178.2	-5.16	1	20179.3	17.5	2250	0.36
4	False	Y172	20195.2	5.69	1	20196.2	4.9	626	0.46
4	True	Y177	20201.3	-0.4	1	20202.3	21.9	2825	0.86
4	False	Y179	20445.4	4.32	1	20446.4	3.2	410	0.29
4	True	Y181	20599.5	-0.14	1	20600.5	68.5	8729	0.88
4	False	Y176	20608.5	-2.42	1	20609.5	2.7	339	0.26
4	False	B178	20672.4	-1.84	1	20673.4	3.7	464	0.22
4	True	Y177	20695.5	0.42	1	20696.5	39	4967	0.79
4	True	Y182	20696.5	-0.3	1	20697.5	39.9	5074	0.79
4	True	B179	20743.5	3.38	1	20744.5	108.1	13669	0.77
4	False	Y178	20810.5	2.04	1	20811.5	263.7	33454	0.68
4	False	B180	20856.5	-8.92	1	20857.5	1.7	215	0.21
4	True	Y179	20939.6	1.84	1	20940.6	80.9	10244	0.73
4	False	Y180	20996.6	3.4	1	20997.6	372.8	47131	0.79
4	True	B181	21012.7	-0.12	1	21013.7	269.2	33834	0.79
4	True	Y181	21093.6	-0.65	1	21094.6	39	4931	0.9
4	True	B182	21140.7	-1.51	1	21141.7	28.8	3612	0.66
5	True	Y26	3148.66	0.08	1	3149.67	6.8	2235	0.27
5	True	Y27	3261.75	-0.34	1	3262.76	4.6	1494	0.63
5	True	Y28	3447.83	-0.01	1	3448.83	6.3	2005	0.72
5	True	B32	3596.91	0.05	1	3597.91	3.7	1093	0.58
5	True	B33	3711.93	-0.02	1	3712.94	5.7	1637	0.39
5	True	B34	3768.95	-0.4	1	3769.96	16.5	4685	0.69
5	True	B35	3882.04	-0.15	1	3883.05	18.8	5257	0.75
5	True	B36	3969.07	-0.03	1	3970.08	1.6	436	0.41
5	True	Y36	4359.31	0.24	1	4360.32	3.5	940	0.6
5	True	Y37	4472.39	-0.41	1	4473.4	17.1	4639	0.82
5	True	B41	4566.43	0.85	1	4567.44	2.1	525	0.04
5	True	Y38	4585.48	-0.29	1	4586.49	15.6	4173	0.91
5	True	Y39	4672.51	-0.17	1	4673.52	34.2	9089	0.84
5	True	Y40	4743.55	-0.16	1	4744.55	13.1	3463	0.6
5	True	Y41	4857.59	-0.47	1	4858.6	31.7	8291	0.85
5	True	Y42	4958.64	-0.16	1	4959.64	60.7	15902	0.84
5	True	Y37	5128.62	5.8	1	5129.63	3.4	871	0.59
5	True	Y44	5156.74	-0.28	1	5157.75	74.7	19012	0.95
5	True	Y46	5368.82	-0.35	1	5369.82	12.4	3075	0.8
5	True	B54	6005.98	0.67	1	6006.99	22.9	5349	0.13
5	True	B56	6190.1	0.13	1	6191.11	6.6	1510	0.76
5	True	B57	6261.14	-0.26	1	6262.14	13.5	3090	0.74
5	True	B58	6390.18	-0.36	1	6391.19	61.9	14007	0.95
5	True	B59	6504.22	-0.37	1	6505.23	76	17174	0.89
5	True	B60	6618.27	-0.32	1	6619.27	243.5	54714	0.96
5	True	B61	6731.35	-0.1	1	6732.36	101.1	22607	0.91
5	True	B62	6845.39	0.23	1	6846.4	8.9	1964	0.71
5	True	B63	6958.48	-0.38	1	6959.48	5.9	1282	0.58
5	True	B70	7757.87	-0.57	1	7758.87	2.3	473	0.43
5	True	Y75	8623.63	-0.04	1	8624.64	2.3	456	0.16
5	True	B82	9058.32	-0.24	1	9059.32	5.7	1108	0.68
5	True	B83	9171.4	0.05	1	9172.41	11.4	2202	0.76
5	True	Y80	9202.85	-2.5	1	9203.86	6.4	1201	0.59
5	True	B78	9253.41	2.7	1	9254.42	2.7	523	0.41
5	True	B84	9270.47	-0.8	1	9271.47	28.4	5484	0.89
5	True	B85	9398.56	-0.48	1	9399.57	4.8	924	0.41
5	True	Y82	9473	-1.16	1	9474	9.5	1752	0.76
5	True	B86	9511.65	-0.17	1	9512.65	5.1	972	0.5
5	True	Y78	9582.97	7.02	1	9583.98	9.5	1748	0.66
5	True	Y83	9601.06	-0.39	1	9602.06	52.5	9623	0.9
5	True	B87	9624.73	-0.19	1	9625.74	16.9	3229	0.61
5	True	Y84	9714.14	-0.32	1	9715.15	58.4	10694	0.92
5	True	B88	9725.78	-0.2	1	9726.79	20.4	3888	0.8
5	True	B89	9782.8	-0.61	1	9783.81	95	18058	0.87
5	True	Y85	9877.2	-0.55	1	9878.21	149.5	27388	0.94
5	True	B90	9895.88	-0.49	1	9896.89	263.2	49587	0.92
5	True	Y86	10006.2	-0.55	1	10007.2	260.1	47503	0.93
5	True	B91	10009	-0.34	1	10010	239.9	44758	0.94
5	False	Y81	10015.2	6.7	1	10016.2	6.5	1179	0.44
5	True	Y87	10119.3	-0.55	1	10120.3	253	45646	0.95
5	False	Y82	10129.2	3.98	1	10130.2	74.7	13491	0.23
5	True	B92	10138	-0.3	1	10139	474.6	87445	0.94
5	True	Y83	10257.3	1.42	1	10258.3	8.3	1476	0.39
5	True	Y88	10282.4	-0.52	1	10283.4	452.1	80328	0.91
5	True	B93	10285.1	-0.41	1	10286.1	239.3	43582	0.94
5	True	Y84	10370.4	0.88	1	10371.4	36.6	6468	0.45
5	True	Y89	10381.5	-0.37	1	10382.5	256.4	45242	0.94
5	True	B88	10382	6.49	1	10383	26.3	4758	0.49
5	True	B94	10414.1	-0.52	1	10415.1	591.9	106964	0.96
5	True	B89	10439	6.5	1	10440	8.6	1551	0.69
5	True	Y90	10510.5	-0.46	1	10511.5	93.3	16338	0.89
5	True	B95	10513.2	-0.52	1	10514.2	732.1	131618	0.94
5	True	Y85	10533.4	-0.62	1	10534.4	12.9	2262	0.81
5	True	B90	10552.1	1.95	1	10553.1	3	543	0.5
5	True	Y91	10657.6	-0.49	1	10658.6	178	30922	0.93
5	False	Y86	10662.5	9.53	1	10663.5	29.4	5098	0.46
5	True	B91	10665.2	4.46	1	10666.2	5.7	1022	0.47
5	True	B96	10676.2	-0.52	1	10677.3	411.8	73538	0.95
5	True	Y87	10775.6	-0.33	1	10776.6	33.4	5769	0.79
5	True	Y92	10786.6	-0.61	1	10787.6	61.1	10553	0.88
5	True	B97	10789.3	-0.38	1	10790.3	341.1	60647	0.95
5	False	B92	10794.2	9.67	1	10795.2	40.1	7103	0.5
5	True	Y93	10899.7	-0.52	1	10900.7	25.7	4419	0.88
5	True	B98	10918.4	0.1	1	10919.4	133.4	23599	0.52
5	True	Y88	10938.6	-0.8	1	10939.6	33.9	5808	0.81
5	True	B93	10941.3	6.97	1	10942.3	3.6	643	0.46
5	True	Y89	11037.7	-0.88	1	11038.7	18.1	3089	0.72
5	False	Y95	11069.8	-4.98	1	11070.8	3	514	0.25
5	False	B94	11070.4	7.53	1	11071.4	3	536	0.19
5	True	B99	11081.4	-0.5	1	11082.5	64.5	11381	0.91
5	True	Y90	11166.7	-0.26	1	11167.7	8.2	1399	0.42
5	True	B100	11194.5	-0.6	1	11195.5	44.4	7825	0.87
5	True	Y91	11313.8	-0.7	1	11314.8	11.4	1927	0.57
5	True	B101	11322.6	2.06	1	11323.6	4.3	756	0.49
5	True	Y92	11442.8	-1.05	1	11443.9	6.9	1170	0.6
5	True	B103	11592.7	-0.85	1	11593.7	7.5	1287	0.71
5	True	B104	11739.8	1.26	1	11740.8	1.8	303	0.07
5	True	Y122	14064.2	-0.51	1	14065.2	78.8	12187	0.92
5	False	Y116	14066.1	8.92	1	14067.1	65.9	10106	0.77
5	True	Y123	14177.3	-0.4	1	14178.3	24.6	3799	0.9
5	True	Y118	14268.2	8.63	1	14269.2	23.7	3646	0.87
5	True	Y124	14291.4	-0.09	1	14292.4	14.6	2240	0.89
5	True	Y125	14405.4	-0.75	1	14406.4	14.1	2166	0.87
5	True	Y120	14493.3	3.79	1	14494.3	4.4	680	0.48
5	True	Y126	14534.5	-1.85	1	14535.5	1.9	287	0.26
5	False	Y127	14605.5	-1.72	1	14606.5	2.4	370	0.52
5	True	Y121	14606.4	2.92	1	14607.4	2.4	360	0.44
5	False	Y128	14718.6	-7.64	1	14719.6	20.8	3153	0.51
5	True	Y122	14720.5	-1.11	1	14721.5	14.8	2244	0.82
5	False	Y129	14789.6	-6.98	1	14790.6	1.9	289	0.2
5	True	Y123	14833.5	-0.36	1	14834.5	3.2	483	0.39
5	True	B133	15040.5	-0.13	1	15041.6	3	455	0.44
5	False	Y125	15061.6	-3.57	1	15062.6	2.2	326	0.16
5	True	B135	15224.7	-0.86	1	15225.7	1.8	268	0.08
5	True	B136	15325.7	-2.04	1	15326.7	2.6	388	0.45
5	True	B137	15426.8	-0.94	1	15427.8	30.3	4461	0.85
5	True	Y129	15445.8	-7.17	1	15446.8	7.6	1117	0.51
5	True	B139	15638.8	-0.97	1	15639.9	120.2	17595	0.94
5	True	B140	15735.9	-1.52	1	15736.9	6.6	965	0.7
5	False	Y132	15790	-7.3	1	15791	2.4	354	0.49
5	True	B141	15837	-0.84	1	15838	93.6	13624	0.82
5	False	Y139	15912.1	-6.34	1	15913.1	5.2	763	0.51
5	True	B142	15938	-0.92	1	15939	22.3	3238	0.82
5	True	Y134	16006.1	-6.38	1	16007.1	17.4	2512	0.78
5	False	Y140	16026.1	-6.97	1	16027.1	7.6	1119	0.68
5	True	B143	16052	-0.9	1	16053	13.6	1962	0.83
5	True	B137	16083	1.3	1	16084	3.3	473	0.53
5	True	Y135	16108.1	-1.54	1	16109.1	14.4	2091	0.74
5	True	B144	16123.1	-0.61	1	16124.1	119.7	17306	0.94
5	False	Y141	16128.1	-2.13	1	16129.1	31.2	4598	0.63
5	True	B145	16210.1	-0.44	1	16211.1	24.8	3575	0.8
5	True	Y136	16239.1	-3.5	1	16240.1	1.9	278	0.33
5	True	B139	16295.1	-0.15	1	16296.1	11.4	1641	0.67
5	True	B146	16323.2	-2.3	1	16324.2	28.1	4049	0.66
5	True	B140	16392.1	-2.23	1	16393.1	4.8	697	0.36
5	True	B147	16436.3	-1.45	1	16437.3	3.1	439	0.49
5	False	Y144	16486.3	-5.94	1	16487.3	7.5	1082	0.6
5	True	B141	16493.2	-0.15	1	16494.2	10.3	1469	0.79
5	True	B148	16537.3	-3.61	1	16538.3	3.3	477	0.59
5	False	B142	16594.2	0.43	1	16595.2	1.6	229	0.09
5	False	B149	16665.4	-1.77	1	16666.4	1.6	233	0.12
5	True	B145	16866.3	-1.52	1	16867.3	2.8	391	0.44
5	False	B151	16906.6	-0.96	1	16907.6	70.1	9845	0.31
5	True	Y148	16913.5	-0.3	1	16914.5	18.2	2590	0.68
5	False	B147	17092.5	8.3	1	17093.5	1.5	216	0.11
5	True	B153	17105.7	-3.34	1	17106.7	3.1	431	0.47
5	True	B155	17347.8	-1.02	1	17348.8	15.4	2128	0.74
5	True	B156	17533.8	-1.33	1	17534.8	12.5	1720	0.81
5	False	B151	17562.8	0.89	1	17563.8	14.6	2010	0.25
5	True	Y148	17569.8	-0.2	1	17570.8	3.4	471	0.4
5	True	B157	17646.9	0.45	1	17647.9	1.6	215	0.02
5	True	B170	19874	-5.66	1	19875	4	519	0.32
5	True	Y168	19896	-1.66	1	19897	10.4	1362	0.49
5	False	Y176	20114.3	4.16	1	20115.3	2.2	284	0.14
5	True	Y177	20201.3	-0.63	1	20202.3	1.8	231	0.04
5	True	Y179	20445.4	-1.22	1	20446.4	3	382	0.43
5	True	Y180	20502.4	-0.32	1	20503.4	94.8	12135	0.85
5	False	B176	20565.3	-6.42	1	20566.3	1.5	196	0.12
5	True	Y181	20599.5	-0.96	1	20600.5	91.4	11672	0.87
5	False	B177	20678.4	4.4	1	20679.4	2.8	353	0.34
5	True	Y182	20696.5	-0.43	1	20697.5	34.4	4388	0.8
5	False	Y176	20770.5	1.78	1	20771.5	103.1	13123	0.64
5	True	B178	20834.5	0.47	1	20835.5	13.9	1756	0.57
5	True	Y177	20857.5	-1.22	1	20858.5	16.2	2058	0.8
5	True	B179	20905.5	2.12	1	20906.5	26.2	3315	0.76
5	False	Y178	20972.6	2.01	1	20973.6	96.2	12210	0.72
5	False	B180	21018.6	1.2	1	21019.6	20.6	2599	0.66
5	False	Y179	21101.6	-2.1	1	21102.6	97.7	12376	0.29
5	False	Y180	21158.6	3.08	1	21159.6	275.1	34820	0.82
5	False	B181	21174.7	-0.48	1	21175.7	88.3	11116	0.63
5	False	Y181	21255.7	-3.69	1	21256.7	3	383	0.37
5	False	B182	21302.8	-0.4	1	21303.8	6.1	761	0.48
5	False	Y182	21352.7	-6.48	1	21353.8	30.6	3858	0.46
8	True	Y39	4672.51	-3.19	1	4673.52	2.4	650	0.27
8	True	Y41	4857.59	-2.65	1	4858.6	4	1043	0.3
8	True	Y42	4958.64	-1.91	1	4959.64	4.2	1107	0.8
8	True	Y44	5156.74	-2.25	1	5157.75	7.2	1835	0.64
8	True	Y46	5368.82	1.78	1	5369.82	2.5	609	0.5
8	True	B56	6190.1	-3.94	1	6191.11	2.1	483	0.21
8	True	B57	6261.14	-7.94	1	6262.14	3	690	0.32
8	True	B58	6390.18	-7.07	1	6391.19	7.1	1623	0.74
8	True	B59	6504.22	-2.39	1	6505.23	4.6	1054	0.34
8	True	B60	6618.27	-2.36	1	6619.27	24.7	5574	0.86
8	True	Y50	6702.36	-5.96	1	6703.36	2.1	459	0.24
8	True	B61	6731.35	-2.17	1	6732.36	17	3835	0.74
8	True	B70	7757.87	-0.9	1	7758.87	1.7	355	0.04
8	False	Y79	9055.78	1.45	1	9056.79	1.9	359	0.23
8	True	B83	9171.4	-0.86	1	9172.41	3.5	674	0.54
8	True	B84	9270.47	-4.16	1	9271.47	6.5	1255	0.82
8	False	B86	9511.65	-5.76	1	9512.65	1.6	307	0.08
8	True	Y83	9601.06	-1.54	1	9602.06	7.8	1437	0.48
8	True	B87	9624.73	-2.1	1	9625.74	8.3	1591	0.49
8	True	Y84	9714.14	-0.53	1	9715.15	9	1648	0.85
8	True	B88	9725.78	-0.88	1	9726.79	3.2	617	0.71
8	True	B89	9782.8	-0.28	1	9783.81	8.5	1617	0.81
8	True	Y85	9877.2	1.37	1	9878.21	18.1	3307	0.78
8	True	B90	9895.88	0.23	1	9896.89	20.2	3803	0.8
8	True	Y86	10006.2	0.48	1	10007.2	40.1	7312	0.84
8	True	B91	10009	-0.63	1	10010	31	5774	0.82
8	True	Y87	10119.3	0.47	1	10120.3	35.4	6386	0.86
8	True	B92	10138	-0.11	1	10139	73.2	13493	0.9
8	True	Y88	10282.4	1.14	1	10283.4	69.7	12406	0.9
8	True	B93	10285.1	-0.88	1	10286.1	46.5	8480	0.9
8	False	Y81	10306.3	1.22	1	10307.3	4.6	811	0.12
8	True	Y89	10381.5	1.21	1	10382.5	39.5	6968	0.84
8	True	B94	10414.1	-0.05	1	10415.1	105.7	19112	0.9
8	True	Y90	10510.5	1.13	1	10511.5	15.5	2706	0.85
8	True	B95	10513.2	0.1	1	10514.2	159.9	28739	0.94
8	False	Y83	10548.4	2.23	1	10549.4	4.4	775	0.19
8	True	Y91	10657.6	0.8	1	10658.6	24.6	4273	0.73
8	True	Y84	10661.5	6.29	1	10662.5	22.7	3936	0.81
8	True	B96	10676.2	-0.31	1	10677.3	81.2	14469	0.91
8	True	Y92	10786.6	-0.81	1	10787.6	7.2	1246	0.61
8	True	B97	10789.3	0.16	1	10790.3	74.1	13159	0.93
8	True	Y85	10824.5	1.25	1	10825.5	8.8	1508	0.73
8	True	B98	10918.4	-1.18	1	10919.4	29.6	5240	0.83
8	True	Y86	10953.6	1.56	1	10954.6	15.9	2719	0.79
8	False	B91	10956.3	5.87	1	10957.3	3.6	626	0.24
8	True	Y87	11066.6	1.86	1	11067.7	14.2	2415	0.82
8	True	B99	11081.4	-0.59	1	11082.5	14.9	2624	0.75
8	False	B92	11085.3	3.45	1	11086.3	6.1	1069	0.38
8	True	B100	11194.5	-2.77	1	11195.5	10.4	1829	0.75
8	True	Y88	11229.7	2.57	1	11230.7	31.4	5328	0.83
8	False	B101	11322.6	1.4	1	11323.6	2	346	0.26
8	True	Y89	11328.8	2.36	1	11329.8	14.6	2472	0.86
8	True	Y90	11457.8	1.1	1	11458.8	4.5	750	0.65
8	True	B103	11592.7	-1.25	1	11593.7	5.9	1010	0.67
8	True	Y91	11604.9	2.46	1	11605.9	8.1	1367	0.73
8	False	B97	11736.7	3.23	1	11737.7	2.4	403	0.26
8	False	B104	11739.8	-4.5	1	11740.8	3.3	565	0.34
8	True	Y122	14064.2	0.13	1	14065.2	6.6	1021	0.81
8	True	Y123	14177.3	0.81	1	14178.3	2.4	364	0.45
8	True	Y122	15011.6	3.35	1	15012.6	8.2	1226	0.65
8	True	B133	15040.5	-1.67	1	15041.6	9.8	1477	0.69
8	True	Y123	15124.6	-0.14	1	15125.6	3.4	511	0.34
8	False	Y133	15220.8	-9.16	1	15221.8	5	743	0.46
8	True	B135	15224.7	-1.48	1	15225.7	7.2	1068	0.78
8	True	Y124	15238.7	-3.05	1	15239.7	1.9	279	0.22
8	True	B136	15325.7	-2.5	1	15326.7	5.9	875	0.63
8	False	Y134	15349.9	-6.79	1	15350.9	5.2	770	0.23
8	True	Y125	15352.7	4.58	1	15353.7	1.9	284	0.26
8	True	B137	15426.8	-1.56	1	15427.8	11.9	1751	0.87
8	True	B139	15638.8	0.32	1	15639.9	20.4	2998	0.86
8	True	B140	15735.9	0.64	1	15736.9	1.6	231	0.23
8	False	Y129	15736.9	-1.61	1	15737.9	1.6	232	0.18
8	True	B141	15837	1.4	1	15838	12.8	1867	0.71
8	True	B142	15938	-2.43	1	15939	5	726	0.76
8	True	B143	16052	-4.34	1	16053	3.2	460	0.5
8	True	B144	16123.1	0.15	1	16124.1	17.2	2488	0.84
8	True	Y141	16128.1	-1.84	1	16129.1	10.5	1548	0.71
8	True	B145	16210.1	0.89	1	16211.1	1.7	253	0.2
8	True	Y134	16297.2	-5.3	1	16298.2	7.8	1127	0.71
8	True	B146	16323.2	-3.49	1	16324.2	6.4	920	0.55
8	True	B137	16374.1	0.02	1	16375.1	3	430	0.38
8	True	B139	16586.2	-0.39	1	16587.2	5.8	832	0.57
8	True	B150	16778.5	-6.59	1	16779.5	4.2	595	0.36
8	True	Y148	16913.5	0.23	1	16914.5	3.2	447	0.56
8	True	B155	17347.8	-3.32	1	17348.8	2.3	320	0.31
8	False	Y162	19573.8	-3.7	1	19574.8	3.2	424	0.22
8	False	B167	19802.9	-2.34	1	19803.9	1.7	218	0.1
8	False	Y165	19848.9	-2.2	1	19849.9	2.3	303	0.35
8	False	Y166	19962	7.8	1	19963	1.6	210	0.28
8	False	B169	20037	-2.09	1	20038	4.1	534	0.39
8	False	Y167	20059.1	1.36	1	20060.1	2.5	324	0.32
8	True	Y177	20201.3	-0.41	1	20202.3	14	1811	0.8
8	False	Y178	20316.3	7.83	1	20317.3	2.5	317	0.43
8	False	Y171	20577.3	2.44	1	20578.3	5.7	735	0.29
8	True	Y181	20599.5	0.8	1	20600.5	40.5	5177	0.85
8	False	B174	20682.3	6.55	1	20683.3	4.3	549	0.22
8	False	Y182	20696.5	-3.76	1	20697.5	4	507	0.34
8	False	Y173	20719.4	6.51	1	20720.4	8.8	1120	0.33
8	False	Y174	20818.5	3.59	1	20819.5	12.3	1567	0.59
8	True	Y175	20933.5	3.35	1	20934.5	7.2	917	0.7
8	False	B177	20969.5	8.17	1	20970.5	15.2	1915	0.7
8	False	Y176	21061.6	-2.23	1	21062.6	27.1	3430	0.29
8	False	Y177	21148.6	1.12	1	21149.7	18.6	2354	0.67
8	False	B179	21196.6	4.09	1	21197.6	4.6	577	0.36
8	False	Y178	21263.7	2.28	1	21264.7	13.2	1672	0.69
8	False	B180	21309.7	3	1	21310.7	4.8	610	0.45
8	True	Y179	21392.7	5.5	1	21393.7	10	1259	0.46
8	False	Y180	21449.7	4.55	1	21450.7	236.4	29696	0.84
8	False	B181	21465.8	1.34	1	21466.8	69.3	8665	0.62
8	True	Y181	21546.8	1	1	21547.8	22.1	2769	0.78
8	True	Y182	21643.8	0.64	1	21644.8	11.7	1455	0.74
9	True	B32	3596.91	0.4	1	3597.91	2.1	623	0.08
9	True	B34	3768.95	0.4	1	3769.96	1.9	529	0.84
9	True	B35	3882.04	0.49	1	3883.05	2.9	811	0.57
9	True	Y37	4472.39	0.86	1	4473.4	2	535	0.4
9	True	Y38	4585.48	-0.07	1	4586.49	2	532	0.35
9	True	Y39	4672.51	-0.84	1	4673.52	4	1064	0.47
9	True	Y40	4743.55	1.4	1	4744.55	2	529	0.06
9	True	Y41	4857.59	1.49	1	4858.6	3.6	934	0.5
9	True	Y42	4958.64	0.61	1	4959.64	8.9	2323	0.6
9	True	Y42	4974.63	0.86	1	4975.64	3	796	0.41
9	True	Y44	5156.74	0.95	1	5157.75	16.8	4281	0.79
9	True	Y44	5172.73	1.85	1	5173.74	6.8	1738	0.52
9	True	Y46	5368.82	1.33	1	5369.82	11.9	2940	0.78
9	True	Y46	5384.81	-0.61	1	5385.82	3.5	866	0.47
9	True	B50	5574.78	1.63	1	5575.78	2.6	621	0.42
9	True	B53	5876.94	1.38	1	5877.94	7.3	1709	0.7
9	True	B54	6005.98	0.01	1	6006.99	3.2	737	0.22
9	True	B55	6077.02	-0.87	1	6078.02	1.8	409	0.63
9	False	B47	6187.06	3.77	1	6188.07	9.4	2083	0.13
9	True	B56	6190.1	1.06	1	6191.11	5.6	1284	0.53
9	True	B57	6261.14	0.16	1	6262.14	5.7	1306	0.72
9	False	Y45	6262.13	1.55	1	6263.14	5.9	1332	0.64
9	True	B58	6390.18	0.4	1	6391.19	10.9	2477	0.77
9	True	B49	6420.1	4.47	1	6421.11	2	450	0.13
9	True	B59	6504.22	-0.47	1	6505.23	12	2713	0.66
9	True	B60	6618.27	0.56	1	6619.27	49.9	11223	0.91
9	False	Y50	6729.4	-8.64	1	6730.41	49	10852	0.25
9	True	B61	6731.35	0.67	1	6732.36	21	4686	0.77
9	False	Y51	6844.43	-6.55	1	6845.44	2.9	629	0.16
9	True	B62	6845.39	0.16	1	6846.4	2.7	605	0.16
9	False	Y52	6957.52	-5.04	1	6958.52	5.3	1158	0.62
9	True	B63	6958.48	1.13	1	6959.48	5.6	1216	0.63
9	True	B70	7757.87	1	1	7758.87	9.9	2039	0.84
9	True	B82	9058.32	-2.45	1	9059.32	4.4	858	0.45
9	False	B74	9166.39	-1.86	1	9167.39	140.8	26972	0.18
9	True	B83	9171.4	2.33	1	9172.41	10.5	2029	0.52
9	True	B84	9270.47	1.12	1	9271.47	20.6	3967	0.68
9	True	B86	9511.65	0.83	1	9512.65	4.5	865	0.63
9	False	Y75	9598.01	2.26	1	9599.01	9.9	1821	0.29
9	True	Y83	9601.06	0.26	1	9602.06	8.3	1525	0.76
9	False	Y75	9614	4.28	1	9615.01	2.5	453	0.18
9	True	B87	9624.73	0.32	1	9625.74	20.1	3843	0.77
9	True	Y84	9714.14	0.32	1	9715.15	15.8	2887	0.5
9	True	B88	9725.78	1.08	1	9726.79	8.4	1602	0.61
9	True	B89	9782.8	0.79	1	9783.81	26.4	5023	0.89
9	True	Y85	9877.2	1.24	1	9878.21	45.5	8326	0.78
9	True	B90	9895.88	0.67	1	9896.89	100.1	18839	0.94
9	False	Y78	9901.11	3.62	1	9902.12	2.4	440	0.26
9	False	Y78	9917.11	5.46	1	9918.11	3.7	674	0.39
9	True	Y86	10006.2	0.66	1	10007.2	85.9	15682	0.91
9	True	B91	10009	1.07	1	10010	111.9	20867	0.94
9	True	Y79	10030.1	6.89	1	10031.2	8.3	1504	0.64
9	False	Y79	10046.1	6.59	1	10047.2	8.2	1496	0.46
9	True	Y87	10119.3	0.5	1	10120.3	79.5	14341	0.93
9	True	B92	10138	0.9	1	10139	305.6	56278	0.65
9	True	Y88	10282.4	1.07	1	10283.4	154.4	27397	0.89
9	True	B93	10285.1	0.8	1	10286.1	133.7	24315	0.94
9	False	Y81	10333.3	7.16	1	10334.3	21.3	3780	0.63
9	False	Y81	10349.3	8.7	1	10350.3	5.6	996	0.52
9	True	Y89	10381.5	0.15	1	10382.5	68.8	12135	0.82
9	True	B94	10414.1	0.58	1	10415.1	217	39178	0.91
9	True	Y82	10463.4	4.7	1	10464.4	6.3	1103	0.5
9	True	Y90	10510.5	-0.95	1	10511.5	38.6	6744	0.86
9	True	B95	10513.2	0.4	1	10514.2	389.9	70040	0.93
9	True	Y83	10575.4	-5.75	1	10576.4	6.6	1155	0.34
9	True	Y83	10591.4	7.07	1	10592.4	6	1049	0.35
9	True	Y91	10657.6	0.94	1	10658.6	50.5	8764	0.88
9	True	B96	10676.2	0.89	1	10677.3	210.3	37529	0.94
9	True	Y84	10688.5	0.35	1	10689.5	30.8	5328	0.74
9	True	B88	10700.1	8.34	1	10701.2	22.9	4066	0.72
9	False	Y84	10704.5	-1.23	1	10705.5	26.6	4606	0.57
9	True	Y92	10786.6	-1.65	1	10787.6	22	3798	0.78
9	True	B97	10789.3	0.44	1	10790.3	174	30907	0.95
9	True	Y85	10851.6	-5.03	1	10852.6	6	1033	0.46
9	True	Y85	10867.6	-6.23	1	10868.6	9.7	1655	0.52
9	True	Y93	10899.7	-5.43	1	10900.7	7.2	1231	0.56
9	True	B98	10918.4	0.88	1	10919.4	42.1	7447	0.76
9	True	Y86	10980.6	-1.88	1	10981.6	28.1	4791	0.69
9	True	Y86	10996.6	-5.73	1	10997.6	17.1	2918	0.64
9	True	B99	11081.4	0.53	1	11082.5	25.6	4511	0.77
9	True	Y87	11093.7	-4.1	1	11094.7	7.2	1226	0.67
9	True	Y87	11109.7	-6.02	1	11110.7	14.5	2459	0.71
9	True	B100	11194.5	0.9	1	11195.5	21.1	3713	0.84
9	True	Y88	11272.8	-5.52	1	11273.8	33.2	5608	0.78
9	False	B101	11322.6	5.17	1	11323.6	3.9	683	0.32
9	True	Y89	11355.8	-3.86	1	11356.8	10.7	1810	0.63
9	True	Y89	11371.8	-2.9	1	11372.8	18.7	3158	0.71
9	False	B94	11388.5	1.05	1	11389.5	2.5	443	0.23
9	False	Y98	11397	4.57	1	11398	3	511	0.3
9	False	Y90	11484.9	-2.06	1	11485.9	4.6	768	0.33
9	True	Y90	11500.9	-6.63	1	11501.9	10.9	1836	0.54
9	True	B103	11592.7	-0.07	1	11593.7	7.9	1361	0.74
9	False	Y91	11631.9	-1.71	1	11633	2.7	447	0.25
9	True	Y91	11647.9	-6.86	1	11648.9	11.1	1867	0.55
9	False	B96	11650.6	-3.25	1	11651.6	1.9	331	0.1
9	True	B104	11739.8	-0.73	1	11740.8	5.1	865	0.49
9	True	Y92	11777	-3.41	1	11778	2.5	411	0.25
9	True	B105	11868.8	0.8	1	11869.9	4.1	700	0.35
9	False	B106	11955.9	3.8	1	11956.9	1.7	289	0.06
9	True	Y127	14605.5	-1.66	1	14606.5	2	300	0.24
9	True	B130	14698.4	2.72	1	14699.4	2.6	391	0.36
9	False	Y122	15038.6	-2.69	1	15039.6	13.2	1974	0.61
9	True	B133	15040.5	0.46	1	15041.6	21.8	3266	0.79
9	False	Y122	15054.6	-5.12	1	15055.6	11.8	1763	0.6
9	True	B133	15056.5	0.68	1	15057.5	12.6	1883	0.81
9	True	B134	15111.6	0.93	1	15112.6	3.4	502	0.64
9	True	B134	15127.6	0.26	1	15128.6	5.8	865	0.51
9	True	B135	15224.7	0.46	1	15225.7	23.1	3427	0.86
9	True	B135	15240.7	1.54	1	15241.7	6.3	936	0.49
9	True	Y124	15265.7	-4.72	1	15266.7	6.9	1024	0.71
9	True	B136	15325.7	0.47	1	15326.7	23.7	3510	0.54
9	True	B136	15341.7	1.09	1	15342.7	5.1	749	0.51
9	True	Y125	15379.8	-4.5	1	15380.8	2.6	377	0.37
9	True	Y125	15395.8	-0.56	1	15396.8	6.6	976	0.46
9	True	B137	15426.8	0.83	1	15427.8	66.2	9746	0.91
9	True	B137	15442.8	0.46	1	15443.8	28.3	4170	0.86
9	False	Y135	15451.9	-6.71	1	15452.9	11.3	1662	0.61
9	False	B128	15473.6	9.46	1	15474.6	2.1	304	0.13
9	True	B138	15539.8	0.89	1	15540.8	2.9	427	0.48
9	True	B139	15638.8	-0.35	1	15639.9	37.6	5502	0.79
9	True	B139	15654.8	-0.8	1	15655.9	79	11541	0.8
9	True	B130	15672.8	2.84	1	15673.8	10.9	1598	0.7
9	True	B130	15688.8	0.98	1	15689.8	3.2	465	0.47
9	False	Y128	15692.9	-5.54	1	15693.9	6.5	943	0.24
9	True	B141	15837	-0.19	1	15838	32.3	4698	0.76
9	False	B141	15852.9	-1.25	1	15854	14.3	2079	0.61
9	True	B132	15899.9	7.48	1	15900.9	4.9	714	0.67
9	True	Y130	15909	-1.05	1	15910	3.9	563	0.34
9	False	Y139	15912.1	-6.65	1	15913.1	3.6	522	0.39
9	False	B132	15915.9	5.63	1	15916.9	6.2	897	0.43
9	True	B142	15938	-0.26	1	15939	22.3	3228	0.88
9	True	B142	15954	-1.56	1	15955	9	1303	0.74
9	False	B133	16014.9	5.07	1	16015.9	6.7	969	0.52
9	True	Y131	16021.1	-7.23	1	16022.1	45.1	6501	0.89
9	False	Y140	16026.1	-7.92	1	16027.1	9.6	1408	0.58
9	False	B133	16030.9	6.16	1	16031.9	8.6	1251	0.45
9	True	Y131	16037.1	-4.92	1	16038.1	8	1157	0.69
9	True	B143	16052	-2.34	1	16053	9.5	1381	0.77
9	True	B143	16068	-0.71	1	16069	2.8	399	0.38
9	True	B134	16086	4.37	1	16087	8.5	1224	0.64
9	False	B134	16102	6.6	1	16103	4.4	637	0.55
9	True	Y132	16108.1	-3.25	1	16109.1	3	439	0.29
9	True	B144	16123.1	0.92	1	16124.1	45.2	6543	0.88
9	False	Y132	16124.1	-3.82	1	16125.1	45.3	6525	0.83
9	True	Y141	16128.1	-1.32	1	16129.1	24.6	3627	0.71
9	True	B144	16139.1	0.31	1	16140.1	27.8	4013	0.78
9	True	B145	16210.1	2.01	1	16211.1	9.4	1356	0.83
9	False	Y133	16211.2	-2.15	1	16212.2	9.1	1302	0.81
9	False	B135	16215	4.16	1	16216	2	287	0.09
9	False	B145	16226.1	1.79	1	16227.1	2.7	389	0.44
9	True	Y142	16229.1	-1.58	1	16230.2	3.7	538	0.55
9	True	B136	16300.1	1.28	1	16301.1	17	2453	0.73
9	True	B136	16316.1	1.8	1	16317.1	79.8	11516	0.59
9	True	B146	16323.2	-0.86	1	16324.2	13.5	1946	0.68
9	False	Y134	16324.2	-3.03	1	16325.2	15.4	2218	0.76
9	True	B146	16339.2	-3.07	1	16340.2	8.6	1245	0.52
9	False	Y134	16340.2	-6.49	1	16341.2	8.8	1260	0.46
9	False	B137	16401.1	-3.37	1	16402.1	4	584	0.21
9	True	B137	16417.1	0.76	1	16418.1	5.4	782	0.51
9	False	Y135	16426.2	-5.74	1	16427.2	2	287	0.21
9	True	B147	16436.3	-1.07	1	16437.3	3.9	567	0.38
9	True	B148	16537.3	-3.61	1	16538.3	2.2	321	0.36
9	True	B139	16629.2	-1.99	1	16630.2	7.2	1022	0.64
9	False	Y146	16755.5	-0.49	1	16756.5	2	289	0.15
9	False	Y148	16913.5	3.37	1	16914.5	2.2	312	0.28
9	False	Y143	17332.6	5.21	1	17333.6	1.6	221	0.16
9	True	B155	17347.8	0.96	1	17348.8	3.2	448	0.58
9	False	B174	19735	-1	1	19736	2.9	383	0.26
9	False	B167	19845.9	-4.2	1	19846.9	3.4	443	0.33
9	False	Y175	19986.2	-2.13	1	19987.2	3.7	479	0.45
9	False	Y166	19989.1	0.19	1	19990.1	3	386	0.33
9	False	Y166	20005.1	-5.22	1	20006.1	3.1	399	0.34
9	False	B177	20022.2	-5.01	1	20023.2	3.5	455	0.29
9	True	Y177	20201.3	1.02	1	20202.3	30.4	3921	0.65
9	False	B170	20208.1	-5.42	1	20209.1	15.6	2005	0.28
9	True	B179	20249.3	1.82	1	20250.3	11.8	1512	0.69
9	False	Y178	20316.3	-2.07	1	20317.3	3.4	438	0.38
9	True	B171	20321.2	-2.94	1	20322.2	3.7	472	0.49
9	False	Y179	20445.4	0.52	1	20446.4	8.6	1097	0.49
9	False	B172	20484.2	-7.96	1	20485.2	7	890	0.36
9	False	B181	20518.5	-8.8	1	20519.5	7.9	1005	0.45
9	False	B173	20597.3	7.65	1	20598.3	171.8	21810	0.72
9	True	Y181	20599.5	0.6	1	20600.5	131.6	16778	0.89
9	False	Y171	20604.4	4.37	1	20605.4	22.1	2819	0.55
9	True	Y171	20620.4	5.43	1	20621.4	10.4	1328	0.73
9	True	B182	20646.5	-4.01	1	20647.5	102.7	13008	0.69
9	True	Y172	20675.4	4.18	1	20676.4	2	249	0.33
9	False	Y172	20691.4	6.86	1	20692.4	11.7	1490	0.49
9	True	Y182	20696.5	0.45	1	20697.5	11.2	1421	0.57
9	False	Y173	20762.5	-1.68	1	20763.5	3.4	428	0.33
9	False	B175	20812.4	8.25	1	20813.4	346.1	43726	0.82
9	False	Y174	20845.5	2	1	20846.5	389.5	49466	0.79
9	True	Y174	20861.5	-2.28	1	20862.5	22.6	2865	0.74
9	False	B176	20883.4	1.67	1	20884.4	7.3	916	0.3
9	True	B176	20899.4	3.19	1	20900.4	16.5	2086	0.58
9	False	Y175	20960.6	3.22	1	20961.6	81.9	10387	0.8
9	True	Y175	20976.6	3.37	1	20977.6	58.1	7360	0.77
9	False	B177	20996.5	6.92	1	20997.5	364.7	45972	0.84
9	False	B177	21012.5	6.06	1	21013.5	158.8	20007	0.81
9	True	Y176	21088.7	-1	1	21089.7	1.6	199	0.16
9	False	B178	21152.6	2.37	1	21153.6	5422	681921	0.28
9	False	B178	21168.6	4.24	1	21169.6	13.4	1679	0.59
9	True	Y177	21175.7	-0.47	1	21176.7	15.9	2010	0.74
9	False	Y177	21191.7	0.57	1	21192.7	109	13790	0.7
9	True	B179	21223.7	2.71	1	21224.7	28.4	3568	0.7
9	False	Y178	21290.7	3.05	1	21291.7	344.3	43493	0.83
9	True	Y178	21306.7	1.54	1	21307.7	118.2	14920	0.78
9	True	B180	21336.7	0.39	1	21337.8	336.5	42301	0.81
9	True	B180	21352.7	-0.89	1	21353.7	20.4	2561	0.54
9	True	Y179	21419.8	1.77	1	21420.8	35.7	4484	0.81
9	True	Y179	21435.8	-3.69	1	21436.8	8.4	1053	0.59
9	True	Y180	21476.8	0.89	1	21477.8	121	15179	0.79
9	True	Y180	21492.8	1.21	1	21493.8	155.7	19515	0.79
9	True	B181	21492.8	-2.04	1	21493.8	155.6	19441	0.79
9	False	B181	21508.8	-2.53	1	21509.8	185.3	23137	0.56
9	True	Y181	21573.8	-2.41	1	21574.8	18.5	2311	0.67
9	True	Y181	21589.8	-1.95	1	21590.8	78.5	9798	0.65
9	True	B182	21620.9	4.79	1	21621.9	3.2	393	0.45
9	False	Y182	21686.9	1.75	1	21687.9	3.9	479	0.35
11	True	Y26	3148.66	-1.39	1	3149.67	1.9	622	0.38
11	True	Y27	3261.75	0.13	1	3262.76	2.6	860	0.58
11	True	Y28	3447.83	-0.61	1	3448.83	2.6	822	0.13
11	True	B32	3596.91	-0.33	1	3597.91	2	582	0.05
11	True	B33	3711.93	-0.65	1	3712.94	4	1141	0.23
11	True	B34	3768.95	-0.31	1	3769.96	6.6	1893	0.71
11	True	B35	3882.04	0.36	1	3883.05	5.8	1610	0.68
11	True	Y37	4472.39	0.26	1	4473.4	2.9	796	0.36
11	True	Y38	4585.48	0.72	1	4586.49	3.3	874	0.37
11	True	Y39	4672.51	-0.88	1	4673.52	6.2	1655	0.53
11	True	Y40	4743.55	0.16	1	4744.55	4.1	1083	0.37
11	True	Y41	4857.59	-0.61	1	4858.6	7	1834	0.72
11	True	Y42	4958.64	-0.17	1	4959.64	17.6	4600	0.72
11	True	Y44	5156.74	0.01	1	5157.75	22.3	5666	0.85
11	True	Y46	5368.82	-1.01	1	5369.82	5.8	1447	0.5
11	True	B50	5574.78	1.34	1	5575.78	1.6	399	0.15
11	True	B53	5876.94	-1.01	1	5877.94	4.3	1007	0.6
11	True	B43	5879.88	6.52	1	5880.88	3.8	873	0.15
11	True	B56	6190.1	-0.16	1	6191.11	3.2	743	0.63
11	True	B57	6261.14	0.04	1	6262.14	5.4	1248	0.29
11	True	B58	6390.18	-0.47	1	6391.19	14.9	3368	0.76
11	True	B59	6504.22	0.31	1	6505.23	19.7	4451	0.83
11	True	B60	6618.27	-0.2	1	6619.27	100.8	22649	0.93
11	True	B61	6731.35	-0.3	1	6732.36	49.3	11040	0.87
11	True	B62	6845.39	-0.21	1	6846.4	3.2	699	0.5
11	True	B63	6958.48	-0.07	1	6959.48	5.1	1112	0.58
11	True	B70	7757.87	-0.7	1	7758.87	4.4	898	0.49
11	True	B83	9171.4	0.8	1	9172.41	2.9	566	0.24
11	True	B84	9270.47	-0.06	1	9271.47	9.4	1819	0.53
11	True	Y83	9601.06	-0.31	1	9602.06	12.6	2304	0.75
11	False	Y74	9604.99	5.83	1	9606	2.6	474	0.23
11	True	Y84	9714.14	-0.61	1	9715.15	20.4	3731	0.64
11	True	B88	9725.78	0.24	1	9726.79	3.1	592	0.26
11	True	B89	9782.8	0.65	1	9783.81	13.6	2592	0.54
11	True	Y85	9877.2	0.39	1	9878.21	52.4	9592	0.9
11	True	B90	9895.88	0.12	1	9896.89	51.8	9757	0.89
11	True	Y86	10006.2	-1.48	1	10007.2	131.6	24033	0.91
11	True	B91	10009	-0.99	1	10010	56	10448	0.9
11	True	Y78	10037.1	8.38	1	10038.1	14.4	2614	0.81
11	True	Y87	10119.3	-0.41	1	10120.3	107.5	19395	0.93
11	True	B92	10138	-0.51	1	10139	144.7	26667	0.94
11	True	Y88	10282.4	-0.13	1	10283.4	216.9	38533	0.93
11	True	B93	10285.1	-0.31	1	10286.1	72.3	13164	0.87
11	True	Y89	10381.5	-0.28	1	10382.5	111.4	19653	0.91
11	True	B94	10414.1	-0.25	1	10415.1	166.9	30156	0.93
11	True	Y81	10469.4	7.05	1	10470.4	6.4	1119	0.5
11	True	Y90	10510.5	-0.81	1	10511.5	46.4	8118	0.86
11	True	B95	10513.2	-0.15	1	10514.2	214.2	38515	0.93
11	True	B86	10622	0.43	1	10623	9.9	1763	0.78
11	True	Y91	10657.6	0.18	1	10658.6	53.5	9295	0.75
11	True	B96	10676.2	-0.65	1	10677.3	276.9	49441	0.84
11	False	Y83	10711.5	1.9	1	10712.5	10.2	1770	0.49
11	False	B87	10735.1	6.57	1	10736.1	4.5	807	0.47
11	True	Y92	10786.6	-0.52	1	10787.6	16.3	2812	0.77
11	True	B97	10789.3	-0.02	1	10790.3	88.5	15731	0.92
11	True	Y84	10824.5	-1.79	1	10825.5	23.5	4044	0.7
11	True	B98	10918.4	-0.07	1	10919.4	35.9	6354	0.71
11	True	Y85	10987.6	-2.9	1	10988.6	10.6	1817	0.73
11	True	B90	11006.3	-2.78	1	11007.3	2.2	389	0.27
11	True	B99	11081.4	-0.96	1	11082.5	53.7	9468	0.8
11	False	Y86	11116.6	-0.4	1	11117.6	10.2	1730	0.36
11	False	B91	11119.4	-4.42	1	11120.4	2.4	419	0.16
11	True	B100	11194.5	-0.72	1	11195.5	15.6	2746	0.81
11	True	Y87	11229.7	-0.95	1	11230.7	40.1	6780	0.85
11	True	B92	11248.4	6.03	1	11249.4	9.7	1693	0.42
11	True	B101	11322.6	5.5	1	11323.6	6	1057	0.52
11	True	Y88	11392.8	-4.04	1	11393.8	13.8	2326	0.69
11	False	Y98	11397	7.47	1	11398	5.9	1001	0.18
11	False	B102	11436.6	1.29	1	11437.6	11.8	2053	0.24
11	False	Y89	11491.9	1.79	1	11492.9	4.4	739	0.54
11	False	B103	11592.7	1.45	1	11593.7	2.5	437	0.19
11	False	Y90	11620.9	-2.68	1	11621.9	2.9	495	0.26
11	False	Y100	11624.2	-1.12	1	11625.2	2.2	372	0.16
11	False	B104	11739.8	-3.38	1	11740.8	2.5	418	0.19
11	False	Y91	11768	-5.79	1	11769	2.1	347	0.32
11	False	Y92	11897	2.81	1	11898	1.8	296	0.17
11	False	B97	11899.7	4.16	1	11900.7	2.7	452	0.21
11	True	Y122	14064.2	0.46	1	14065.2	3.1	474	0.32
11	True	Y128	14718.6	-7.99	1	14719.6	4.8	731	0.43
11	False	Y118	14722.4	7.53	1	14723.4	4.9	752	0.41
11	True	Y122	15174.6	-2.62	1	15175.6	16	2383	0.73
11	True	Y123	15287.7	-1.41	1	15288.7	3	443	0.51
11	True	B137	15426.8	-1.12	1	15427.8	10.5	1548	0.79
11	True	B127	15481.6	6.82	1	15482.6	2.2	331	0.44
11	False	Y136	15582.9	-6.97	1	15583.9	132	19549	0.27
11	True	B139	15638.8	0.64	1	15639.9	16.6	2424	0.86
11	False	Y126	15644.8	0.86	1	15645.9	5.6	815	0.47
11	True	B140	15735.9	-5.29	1	15736.9	3.8	552	0.49
11	False	Y138	15784	-4.57	1	15785	3.2	474	0.2
11	False	B130	15808.8	8.7	1	15809.8	7.6	1114	0.32
11	False	Y128	15829	0.63	1	15830	1.5	218	0.05
11	True	B141	15837	0.23	1	15838	10.1	1467	0.81
11	True	Y129	15900	-9.52	1	15901	2.5	366	0.37
11	True	B131	15922.8	7.38	1	15923.8	3.4	492	0.37
11	False	Y140	16026.1	-8.36	1	16027.1	2.1	311	0.32
11	True	Y130	16029	-4.48	1	16030	3.9	557	0.45
11	True	Y141	16128.1	-4.36	1	16129.1	3.5	514	0.29
11	True	B145	16210.1	-2.68	1	16211.1	6	872	0.61
11	True	Y142	16229.1	-8.33	1	16230.2	5.2	768	0.75
11	True	Y132	16244.2	-6.1	1	16245.2	2.8	407	0.44
11	True	Y133	16331.2	-6.85	1	16332.2	1.8	264	0.4
11	False	B135	16335.1	2.92	1	16336.1	2.4	350	0.22
11	True	Y134	16460.2	-6.26	1	16461.2	14.3	2050	0.41
11	True	Y144	16486.3	-5.59	1	16487.3	3.8	543	0.37
11	True	B138	16634.2	-4.19	1	16635.2	2.5	351	0.27
11	True	B139	16749.2	-1.73	1	16750.2	4.1	585	0.58
11	False	B178	20178.2	-2.68	1	20179.3	3.7	470	0.35
11	True	Y177	20201.3	-1.96	1	20202.3	8.1	1044	0.6
11	True	B180	20362.4	-0.68	1	20363.4	20.9	2675	0.55
11	False	Y181	20599.5	-5.18	1	20600.5	2.2	283	0.31
11	True	Y170	20643.4	-3.16	1	20644.4	9.4	1200	0.4
11	True	Y182	20696.5	-0.15	1	20697.5	120.1	15307	0.69
11	False	B173	20717.3	4.73	1	20718.3	7	884	0.26
11	False	Y172	20811.5	6.48	1	20812.5	67.1	8535	0.7
11	False	B174	20845.4	7.77	1	20846.4	232.8	29464	0.84
11	True	Y173	20882.5	1.1	1	20883.5	108.6	13804	0.81
11	False	B175	20932.4	4.11	1	20933.4	128	16168	0.73
11	True	Y174	20981.6	0.34	1	20982.6	29.9	3802	0.8
11	False	B176	21019.5	5.91	1	21020.5	49.1	6188	0.81
11	True	Y175	21096.6	-2.14	1	21097.6	52.4	6638	0.8
11	False	B177	21132.5	3.4	1	21133.5	32.2	4056	0.71
11	False	Y176	21224.7	-7.31	1	21225.7	1.8	227	0.32
11	False	B178	21288.7	-7.64	1	21289.7	4.9	615	0.68
11	True	Y177	21311.7	-6.96	1	21312.7	84.5	10674	0.72
11	False	B179	21359.7	-1.67	1	21360.7	42.4	5324	0.73
11	False	Y178	21426.7	-3.78	1	21427.8	86	10814	0.46
11	True	B180	21472.8	-1.42	1	21473.8	17.3	2165	0.74
11	False	Y179	21555.8	-4.77	1	21556.8	8.2	1028	0.62
11	True	Y180	21612.8	1.83	1	21613.8	152.2	18977	0.78
11	True	Y181	21709.9	-1.33	1	21710.9	88.3	10968	0.82
11	False	B182	21756.9	7.73	1	21757.9	10.8	1339	0.36
12	True	B32	3596.91	0.42	1	3597.91	2.5	737	0.49
12	True	B33	3711.93	-0.79	1	3712.94	1.8	506	0.48
12	True	B34	3768.95	0.19	1	3769.96	3.3	931	0.39
12	True	B35	3882.04	0.25	1	3883.05	6.5	1812	0.62
12	True	Y37	4472.39	-1.28	1	4473.4	2.3	614	0.57
12	True	Y38	4585.48	0.51	1	4586.49	3.5	940	0.59
12	True	Y39	4672.51	-0.24	1	4673.52	5.8	1547	0.64
12	True	Y41	4857.59	0.47	1	4858.6	5.4	1406	0.66
12	True	Y42	4958.64	0.65	1	4959.64	11.9	3125	0.74
12	True	Y44	5156.74	0.47	1	5157.75	19.9	5059	0.76
12	True	Y46	5368.82	1.28	1	5369.82	4.8	1180	0.63
12	True	B50	5574.78	2.07	1	5575.78	1.8	440	0.07
12	True	B53	5876.94	0.47	1	5877.94	4.2	983	0.45
12	True	B54	6005.98	-0.47	1	6006.99	1.9	449	0.41
12	True	B56	6190.1	0.5	1	6191.11	4.8	1091	0.82
12	True	B57	6261.14	0.17	1	6262.14	5.5	1265	0.58
12	True	B58	6390.18	0.39	1	6391.19	14.3	3245	0.72
12	True	Y45	6423.19	-6.07	1	6424.19	4.9	1100	0.67
12	True	B59	6504.22	0.16	1	6505.23	18.8	4272	0.87
12	True	Y46	6520.24	-3.28	1	6521.25	3.5	782	0.73
12	True	B60	6618.27	0.41	1	6619.27	78.7	17764	0.91
12	True	Y47	6621.29	-2.15	1	6622.3	13.3	2968	0.39
12	True	B61	6731.35	0.39	1	6732.36	35	7886	0.89
12	True	B62	6845.39	1.43	1	6846.4	2.8	621	0.34
12	True	B63	6958.48	0.93	1	6959.48	3.6	790	0.49
12	True	B70	7757.87	0.17	1	7758.87	5.3	1086	0.46
12	True	B83	9171.4	1.55	1	9172.41	4.6	890	0.33
12	True	B84	9270.47	0.35	1	9271.47	12.4	2385	0.7
12	True	Y83	9601.06	1.15	1	9602.06	6.7	1226	0.56
12	True	B87	9624.73	1.23	1	9625.74	12.1	2306	0.62
12	True	Y84	9714.14	-0.34	1	9715.15	10.8	1972	0.5
12	True	B88	9725.78	-0.37	1	9726.79	7.6	1452	0.76
12	True	B89	9782.8	1.4	1	9783.81	20.5	3892	0.8
12	True	Y85	9877.2	0.36	1	9878.21	34.3	6274	0.75
12	True	B90	9895.88	1.07	1	9896.89	79.9	15033	0.91
12	False	Y77	9991.13	9.08	1	9992.14	3.6	651	0.31
12	True	Y86	10006.2	-0.14	1	10007.2	67.5	12313	0.92
12	True	B91	10009	-0.44	1	10010	92.2	17170	0.92
12	True	Y87	10119.3	0.21	1	10120.3	82.5	14893	0.9
12	True	B92	10138	0.45	1	10139	238.2	43910	0.95
12	True	Y88	10282.4	0.35	1	10283.4	162.3	28885	0.93
12	True	B93	10285.1	0.24	1	10286.1	126.1	23008	0.92
12	True	Y89	10381.5	0.55	1	10382.5	85.8	15154	0.91
12	True	B94	10414.1	0.58	1	10415.1	293.3	53038	0.95
12	True	Y90	10510.5	-0.77	1	10511.5	39.1	6840	0.87
12	True	B95	10513.2	0.42	1	10514.2	392.4	70506	0.95
12	True	Y91	10657.6	0.55	1	10658.6	46.8	8118	0.87
12	True	B96	10676.2	0.41	1	10677.3	235.7	41982	0.93
12	False	Y83	10752.5	8.68	1	10753.5	4.5	772	0.14
12	True	Y92	10786.6	0.13	1	10787.6	22.2	3833	0.83
12	True	B97	10789.3	0.52	1	10790.3	168.4	29900	0.96
12	True	Y84	10865.6	1.04	1	10866.6	24.8	4250	0.5
12	False	Y93	10899.7	-5	1	10900.7	11.2	1916	0.33
12	True	B98	10918.4	0.48	1	10919.4	68.1	12055	0.79
12	True	Y85	11028.6	-1.05	1	11029.6	9	1542	0.65
12	True	B99	11081.4	-0.9	1	11082.5	36.9	6521	0.83
12	True	Y86	11157.7	-1.02	1	11158.7	17.8	3021	0.8
12	True	B100	11194.5	1.36	1	11195.5	20.4	3593	0.84
12	True	Y87	11270.8	-4.93	1	11271.8	16.1	2715	0.5
12	False	B101	11322.6	6.81	1	11323.6	4	705	0.57
12	False	Y98	11397	6.88	1	11398	1.7	294	0.12
12	True	Y88	11433.8	-2.32	1	11434.8	27	4547	0.75
12	True	Y89	11532.9	-0.94	1	11533.9	12.4	2091	0.64
12	False	B94	11565.5	4.55	1	11566.5	19.7	3403	0.2
12	True	B103	11592.7	1.73	1	11593.7	8.1	1398	0.71
12	True	Y90	11661.9	-2.43	1	11662.9	6.9	1152	0.54
12	False	B95	11664.6	2.61	1	11665.6	3	511	0.3
12	True	B104	11739.8	0.26	1	11740.8	3.6	618	0.42
12	True	Y91	11809	-1.67	1	11810	9.7	1611	0.53
12	False	B98	12069.8	-8.28	1	12070.8	3.3	545	0.21
12	False	B102	12588	-8.84	1	12589.1	1.5	253	0.2
12	True	Y122	14064.2	2.5	1	14065.2	4.5	688	0.52
12	True	B132	14925.5	1.43	1	14926.5	6.2	941	0.74
12	True	B133	15040.5	1.25	1	15041.6	12.8	1916	0.71
12	True	Y122	15215.7	0.18	1	15216.7	10.4	1541	0.75
12	False	Y133	15220.8	-9.19	1	15221.8	9.7	1444	0.66
12	True	B135	15224.7	0.35	1	15225.7	12.7	1887	0.79
12	True	B136	15325.7	0.06	1	15326.7	11.3	1669	0.67
12	False	Y123	15328.7	-1.53	1	15329.8	7.9	1171	0.69
12	True	B137	15426.8	0.22	1	15427.8	25.9	3821	0.89
12	True	Y124	15442.8	-2.76	1	15443.8	5.4	787	0.61
12	True	B138	15523.8	-3.62	1	15524.8	1.9	275	0.31
12	False	Y125	15556.8	-0.28	1	15557.8	3.1	455	0.18
12	False	Y136	15582.9	-2.98	1	15583.9	2	294	0.19
12	True	B139	15638.8	0.24	1	15639.9	39.2	5744	0.87
12	False	Y138	15784	-7.1	1	15785	4	588	0.23
12	True	B141	15837	0.96	1	15838	20.3	2959	0.71
12	True	B142	15938	2.04	1	15939	6.6	957	0.67
12	False	Y129	15941	-1.62	1	15942	6.9	996	0.63
12	False	Y140	16026.1	-7.97	1	16027.1	2.2	320	0.4
12	True	B143	16052	-0.7	1	16053	7.3	1060	0.59
12	False	B132	16076.9	3.84	1	16078	6	871	0.34
12	True	B144	16123.1	0.33	1	16124.1	20.7	2994	0.83
12	False	Y141	16128.1	-2.5	1	16129.1	10.5	1552	0.6
12	True	Y131	16198.2	-8.12	1	16199.2	2.6	379	0.37
12	True	B145	16210.1	-0.29	1	16211.1	8.3	1207	0.71
12	True	B134	16263	3.39	1	16264	1.6	230	0.06
12	True	Y132	16285.2	-4.95	1	16286.2	13.5	1936	0.85
12	True	B146	16323.2	-2.19	1	16324.2	10.1	1457	0.62
12	False	Y134	16501.3	-8.08	1	16502.3	3.1	444	0.32
12	False	B148	16537.3	-7.94	1	16538.3	7	1008	0.31
12	False	B139	16790.3	3.83	1	16791.3	1.7	240	0.11
12	True	Y177	20201.3	1.31	1	20202.3	6.3	810	0.52
12	True	Y168	20391.2	-1.89	1	20392.2	14.3	1833	0.46
12	True	Y181	20599.5	0.05	1	20600.5	60.7	7746	0.82
12	False	Y170	20684.4	0.8	1	20685.4	6.7	853	0.53
12	False	Y171	20781.4	6.71	1	20782.5	100.4	12790	0.77
12	False	B174	20886.4	3.67	1	20887.4	27.4	3463	0.65
12	True	Y173	20923.5	0.48	1	20924.5	19.2	2445	0.68
12	False	B175	20973.5	7.05	1	20974.5	139.8	17641	0.79
12	False	Y174	21022.6	1.65	1	21023.6	33.3	4223	0.74
12	True	B176	21060.5	5.05	1	21061.5	18.4	2319	0.74
12	True	Y175	21137.6	1.98	1	21138.6	40.2	5089	0.61
12	False	B177	21173.6	5.34	1	21174.6	81.5	10264	0.78
12	True	Y176	21265.7	-4.8	1	21266.7	14.2	1795	0.65
12	False	Y177	21352.7	-0.74	1	21353.8	58.9	7430	0.78
12	False	B179	21400.7	-1.73	1	21401.7	37.3	4688	0.52
12	False	Y178	21467.8	1.1	1	21468.8	106.2	13330	0.82
12	False	B180	21513.8	-3.17	1	21514.8	4.8	596	0.43
12	False	Y179	21596.8	-7.63	1	21597.8	10	1247	0.44
12	True	Y180	21653.8	2.44	1	21654.8	183.6	22899	0.78
12	True	Y181	21750.9	-0.44	1	21751.9	87.1	10825	0.84
12	False	B182	21798	2.65	1	21799	16.4	2028	0.38
12	True	Y182	21847.9	-8.18	1	21848.9	51.8	6420	0.61
13	True	Y28	3447.83	-1.52	1	3448.83	2	633	0.04
13	True	B35	3882.04	-1.68	1	3883.05	2.2	628	0.37
13	True	Y39	4672.51	-1.23	1	4673.52	2.3	611	0.35
13	True	Y41	4857.59	-0.3	1	4858.6	3.1	800	0.73
13	True	Y42	4958.64	-1.91	1	4959.64	4	1053	0.55
13	True	Y44	5156.74	-1.95	1	5157.75	6.3	1611	0.73
13	True	Y46	5368.82	-1.07	1	5369.82	3.2	803	0.37
13	True	B53	5876.94	-2.68	1	5877.94	2.4	572	0.23
13	True	B56	6190.1	-3.11	1	6191.11	3.2	737	0.27
13	True	B58	6390.18	-1.89	1	6391.19	4	908	0.66
13	True	B59	6504.22	-1.93	1	6505.23	5.3	1201	0.49
13	True	B60	6618.27	-1.25	1	6619.27	21	4730	0.82
13	True	B61	6731.35	-1.05	1	6732.36	13.5	3008	0.73
13	True	B70	7757.87	-0.94	1	7758.87	2.9	596	0.51
13	True	B70	9071.34	-0.39	1	9072.35	9.9	1891	0.24
13	True	B83	9171.4	-1.08	1	9172.41	3.5	688	0.22
13	True	B84	9270.47	-0.65	1	9271.47	5.8	1124	0.44
13	True	Y84	9714.14	-2.99	1	9715.15	4.7	862	0.39
13	True	B88	9725.78	-2.39	1	9726.79	3.7	713	0.44
13	True	B89	9782.8	-1.49	1	9783.81	4.2	796	0.25
13	True	Y85	9877.2	-0.23	1	9878.21	12.5	2282	0.77
13	True	B90	9895.88	-1.22	1	9896.89	22.8	4290	0.83
13	True	Y86	10006.2	-0.34	1	10007.2	25.4	4637	0.84
13	True	B91	10009	-0.55	1	10010	24.9	4646	0.84
13	True	Y87	10119.3	-1.22	1	10120.3	25.6	4612	0.82
13	True	B92	10138	-1.2	1	10139	64.5	11873	0.93
13	True	Y78	10240.2	8.58	1	10241.2	5.5	976	0.62
13	True	Y88	10282.4	-1.12	1	10283.4	47.3	8402	0.89
13	True	B93	10285.1	-1.47	1	10286.1	31.3	5686	0.85
13	True	Y89	10381.5	-0.6	1	10382.5	22.3	3924	0.66
13	True	B94	10414.1	-1.21	1	10415.1	74	13371	0.95
13	True	Y90	10510.5	-3.34	1	10511.5	16.1	2823	0.53
13	True	B95	10513.2	-0.94	1	10514.2	110.7	19888	0.9
13	True	Y91	10657.6	-0.68	1	10658.6	15.3	2649	0.8
13	True	Y81	10672.4	5.8	1	10673.4	7.4	1289	0.45
13	True	B96	10676.2	-1.18	1	10677.3	68.2	12171	0.89
13	True	Y92	10786.6	-1.97	1	10787.6	5.9	1016	0.58
13	True	B97	10789.3	-1.08	1	10790.3	50.4	8948	0.92
13	False	Y83	10914.5	7.87	1	10915.5	4.4	746	0.32
13	True	B98	10918.4	-1.21	1	10919.4	18.7	3310	0.79
13	True	Y84	11027.6	1.61	1	11028.6	7.7	1317	0.56
13	False	Y95	11069.8	-1.77	1	11070.8	2.7	455	0.26
13	True	B99	11081.4	-1	1	11082.5	14	2475	0.81
13	False	Y85	11190.7	-3.47	1	11191.7	4.6	781	0.5
13	True	B100	11194.5	0.38	1	11195.5	7.5	1316	0.66
13	False	B90	11209.4	2.3	1	11210.4	2.1	365	0.3
13	True	Y86	11319.7	-1.85	1	11320.7	10	1681	0.54
13	False	B101	11322.6	1.97	1	11323.6	3.3	571	0.36
13	True	Y87	11432.8	-2.34	1	11433.8	6.2	1034	0.42
13	False	B92	11451.5	-1.62	1	11452.5	4.8	840	0.31
13	False	Y99	11525.1	0.05	1	11526.1	2.7	461	0.32
13	False	B103	11592.7	8.14	1	11593.7	10.6	1830	0.49
13	True	Y88	11595.9	-4.82	1	11596.9	10.2	1704	0.75
13	False	B93	11598.5	0.19	1	11599.6	232.4	40081	0.2
13	False	Y100	11624.2	5.83	1	11625.2	1.6	275	0.07
13	True	Y89	11694.9	-3.16	1	11695.9	5.2	868	0.55
13	False	B104	11739.8	-3.31	1	11740.8	2.6	438	0.19
13	True	Y91	11971	-5.07	1	11972	2.1	344	0.29
13	True	B133	15040.5	-1.61	1	15041.6	6	900	0.73
13	False	Y133	15220.8	-6.19	1	15221.8	6.6	969	0.3
13	True	B135	15224.7	-1.35	1	15225.7	6.1	908	0.7
13	True	Y122	15377.7	1.67	1	15378.7	3.6	534	0.61
13	True	B137	15426.8	-0.12	1	15427.8	20.8	3063	0.87
13	True	B139	15638.8	-0.95	1	15639.9	32.9	4808	0.92
13	True	B127	15684.6	8.82	1	15685.6	3.2	474	0.7
13	True	B141	15837	-3.31	1	15838	5.2	753	0.7
13	False	Y126	15847.9	-2.19	1	15848.9	3.3	483	0.24
13	False	B129	15883.8	5.85	1	15884.8	2.3	340	0.17
13	True	Y127	15919	-0.91	1	15920	4.8	687	0.8
13	True	B143	16052	-3.15	1	16053	1.5	219	0.33
13	False	Y129	16103.1	-8.38	1	16104.1	5.3	763	0.33
13	True	B144	16123.1	-1.26	1	16124.1	7.2	1047	0.75
13	False	B131	16125.9	9.39	1	16126.9	11.2	1614	0.41
13	False	Y141	16128.1	-2.61	1	16129.1	2	298	0.13
13	True	B146	16323.2	0.06	1	16324.2	1.8	255	0.26
13	True	Y181	20599.5	-1.38	1	20600.5	11.1	1411	0.55
13	True	Y182	20696.5	0.46	1	20697.5	5.6	709	0.34
13	True	Y170	20846.4	4.16	1	20847.5	234.4	29765	0.86
13	False	Y171	20943.5	7.83	1	20944.5	2.2	274	0.31
13	False	Y172	21014.5	4.1	1	21015.5	63.8	8085	0.74
13	False	Y173	21085.6	-5.69	1	21086.6	2.8	349	0.26
13	False	B175	21135.5	4.9	1	21136.5	3.6	455	0.27
13	True	Y174	21184.6	0.64	1	21185.7	14.2	1796	0.8
13	False	Y175	21299.7	-0.54	1	21300.7	18.3	2309	0.66
13	False	B177	21335.6	3	1	21336.6	10.8	1358	0.68
13	False	Y176	21427.8	0.49	1	21428.8	24.1	3033	0.36
13	False	B178	21491.7	0.71	1	21492.7	6.8	849	0.34
13	False	Y177	21514.8	1.35	1	21515.8	4.6	571	0.37
13	False	Y178	21629.8	-3.22	1	21630.8	175.5	21899	0.32
13	False	B180	21675.8	-5.94	1	21676.8	2.4	295	0.26
13	True	Y179	21758.9	0.38	1	21759.9	102.2	12695	0.75
13	True	Y180	21815.9	1.85	1	21816.9	199.2	24690	0.8
13	False	B181	21832	-8.51	1	21833	6.9	850	0.63
13	False	Y182	22010	3.47	1	22011	4	493	0.37

## Sheet: Table S3
Active	Name	Theoretical Mass	ppm Error	Charge	Mono. m/z	S/N	Intensity	Score v1	Score v2	Score Agg.
False	B41	4566.43	-5.44	30	153.22	1e+308	11	0.37	0.41	0.96
False	B41	4566.43	-6.89	29	158.47	1e+308	15	0.39	0.49	0.96
False	B41	4566.43	-2.45	27	170.13	1e+308	8	0.24	0.48	0.96
False	B41	4566.43	6.77	26	176.64	1e+308	11	0.44	0.55	0.96
False	B41	4566.43	-0.77	25	183.66	1e+308	15	0.29	0.4	0.96
False	B41	4566.43	-0.09	23	199.55	1e+308	5	0.13	0.17	0.96
False	Y31	3817.99	2.23	25	153.73	1e+308	4	0.13	0.24	0.94
False	Y31	3817.99	1.24	23	167.01	1e+308	14	0.57	0.94	0.94
False	B22	2298.12	-4.91	15	154.22	1e+308	7	0.3	0.59	0.59
False	B39	4309.29	0.67	28	154.91	1e+308	11	0.32	0.58	0.58
False	B27	2938.49	-4.29	19	155.66	1e+308	6	0.14	0.21	0.21
False	B27	2938.49	-3.39	15	196.91	1e+308	10	0.23	0.23	0.23
False	B33	3711.93	-1.72	24	155.67	1e+308	11	0.48	0.86	0.86
False	B37	4040.11	-2.44	26	156.4	1e+308	10	0.13	0.22	0.22
False	B37	4040.11	-4.38	22	184.65	1e+308	9	0.26	0.39	0.81
True	B37	4040.11	4.2	20	203.01	1e+308	17	0.45	0.84	0.81
False	Y39	4672.51	-4.16	30	156.76	1e+308	13	0.15	0.08	0.08
False	Y39	4672.51	-2.69	26	180.72	1e+308	17	0.64	0.95	0.97
False	Y39	4672.51	5.37	25	187.91	1e+308	10	0.31	0.32	0.97
False	Y39	4672.51	2.1	24	195.7	1e+308	16	0.39	0.7	0.97
True	Y39	4672.51	0.28	7	668.51	2.5	4094	0.88	0.99	0.99
True	Y39	4672.51	-0.17	6	779.76	46.4	49314	0.86	0.97	0.99
True	Y39	4672.51	1.29	5	935.51	78.6	85237	0.92	0.99	0.99
False	B32	3596.91	3.92	23	157.39	1e+308	9	0.19	0.34	0.34
False	B32	3596.91	0.04	18	200.84	1e+308	13	0.27	0.5	0.5
False	B13	1262.61	3.47	8	158.83	1e+308	10	0.43	0.84	0.84
False	B18	1893.97	-1.14	12	158.84	1e+308	10	0.1	0.19	0.19
False	B42	4667.48	6.44	29	161.95	1e+308	8	0.25	0.28	0.43
False	B42	4667.48	-4.5	28	167.7	1e+308	12	0.23	0.29	0.43
False	B8	809.39	-5.74	5	162.89	1e+308	9	0.13	0.25	0.25
False	Y32	3889.02	8.48	24	163.05	1e+308	15	0.44	0.53	0.53
False	Y11	1301.72	6.7	8	163.72	1e+308	7	0.47	0.83	0.92
False	Y11	1301.72	-0.79	7	186.97	1e+308	4	0.11	0.22	0.92
False	Y27	3261.75	-1.81	20	164.09	1e+308	14	0.36	0.69	0.69
True	Y27	3261.75	0.66	5	653.36	36.1	31180	0.96	1	0.98
True	Y27	3261.75	-0.09	4	816.44	15.3	15807	0.77	0.96	0.98
False	B23	2454.23	7.97	15	164.62	1e+308	16	0.21	0.31	0.31
False	B23	2454.23	-3.63	3	819.08	8.4	7534	0.01	0.01	0.01
False	B40	4437.39	-1.97	27	165.35	1e+308	19	0.5	0.89	0.89
False	Y42	4958.64	2.69	30	166.3	1e+308	15	0.46	0.82	0.82
True	Y42	4958.64	0.35	7	709.38	29.5	32186	0.95	1	0.99
True	Y42	4958.64	0.52	6	827.45	41.5	47202	0.79	0.98	0.99
True	Y42	4958.64	1.01	5	992.73	9.8	13940	0.71	0.93	0.99
False	Y37	4472.39	-0.13	27	166.65	1e+308	15	0.37	0.71	0.71
True	Y37	4472.39	0.4	7	639.92	3.6	4768	0.59	0.83	0.94
True	Y37	4472.39	0.88	6	746.41	23.8	25146	0.9	0.99	0.94
True	Y37	4472.39	0.86	5	895.49	47.2	50298	0.7	0.91	0.94
False	Y26	3148.66	-3.51	19	166.73	1e+308	15	0.44	0.8	0.8
True	Y26	3148.66	0.37	5	630.74	23.4	19791	0.93	1	0.98
True	Y26	3148.66	0.26	4	788.17	31.9	29256	0.81	0.96	0.98
False	B38	4153.19	1.1	25	167.13	1e+308	11	0.29	0.5	0.5
False	B19	1995.02	-2.26	12	167.26	1e+308	14	0.48	0.89	0.98
False	B19	1995.02	7.98	11	182.37	1e+308	12	0.71	0.96	0.98
False	B19	1995.02	5.14	10	200.51	1e+308	8	0.4	0.75	0.98
False	B12	1165.56	-0.05	7	167.52	1e+308	4	0.15	0.3	0.3
False	B25	2682.34	-1.93	16	168.65	1e+308	16	0.4	0.72	0.72
False	Y30	3689.93	-2.72	22	168.73	1e+308	9	0.19	0.2	0.87
False	Y30	3689.93	3.69	21	176.72	1e+308	18	0.62	0.92	0.87
True	Y30	3689.93	0.24	5	738.99	3.8	5408	0.56	0.8	0.8
False	Y38	4585.48	8.5	27	170.84	1e+308	14	0.29	0.38	0.38
True	Y38	4585.48	0.7	7	656.08	3.4	4814	0.78	0.98	0.75
True	Y38	4585.48	0.42	6	765.25	13.6	15845	0.9	1	0.75
True	Y38	4585.48	-1.25	5	918.1	15.9	19212	0.4	0.28	0.75
False	Y29	3575.89	-5.36	21	171.29	1e+308	9	0.29	0.42	0.59
False	Y29	3575.89	1.25	20	179.8	1e+308	12	0.28	0.56	0.59
True	Y29	3575.89	-6.73	5	716.18	3.5	4930	0.05	0.02	0.02
False	B43	4769.48	-1.09	28	171.35	1e+308	14	0.46	0.85	0.85
False	B43	4769.48	-0.14	27	177.65	1e+308	14	0.26	0.48	0.85
False	B43	4769.48	-5.71	24	199.74	1e+308	8	0.25	0.38	0.38
False	B15	1555.77	0.21	9	173.87	1e+308	8	0.46	0.85	0.85
False	Y36	4359.31	1.53	25	175.38	1e+308	5	0.15	0.25	0.25
True	Y36	4359.31	1.29	6	727.56	6.3	7968	0.83	0.93	0.73
True	Y36	4359.31	-0.26	5	872.87	16.6	19008	0.56	0.64	0.73
False	Y16	1940.03	2.89	11	177.37	1e+308	9	0.07	0.17	0.17
False	Y9	1060.58	2.57	6	177.77	1e+308	8	0.6	0.94	0.94
False	Y22	2673.49	-2.32	15	179.24	1e+308	13	0.36	0.74	0.75
False	Y22	2673.49	4.93	14	191.97	1e+308	7	0.26	0.48	0.75
True	B34	3768.95	-3.86	21	180.48	1e+308	5	0.11	0.11	0.47
False	B34	3768.95	-8.32	20	189.46	1e+308	12	0.34	0.27	0.47
True	B34	3768.95	0.23	6	629.17	23.3	20310	0.96	1	0.99
True	B34	3768.95	-0.22	5	754.8	3.1	4695	0.62	0.89	0.99
False	Y34	4130.17	-7.22	23	180.58	1e+308	12	0.26	0.27	0.93
False	Y34	4130.17	-2.34	21	197.68	1e+308	15	0.59	0.94	0.93
False	Y41	4857.59	-0.41	27	180.92	1e+308	12	0.28	0.52	0.56
False	Y41	4857.59	-2.61	26	187.84	1e+308	8	0.15	0.29	0.56
True	Y41	4857.59	0.28	7	694.95	6.5	8406	0.91	1	1
True	Y41	4857.59	0.13	6	810.61	27.3	31339	0.95	1	1
True	Y41	4857.59	0.83	5	972.53	28.7	34161	0.94	1	1
False	Y44	5156.74	0.27	28	185.18	1e+308	13	0.26	0.51	0.51
True	Y44	5156.74	0.39	8	645.6	4.1	5790	0.7	0.97	0.99
True	Y44	5156.74	0.74	7	737.68	26.1	29711	0.93	1	0.99
True	Y44	5156.74	0.16	6	860.46	21	25815	0.84	0.98	0.99
False	B45	5011.62	-3.87	27	186.62	1e+308	25	0.45	0.71	0.95
False	B45	5011.62	3.92	25	201.47	1e+308	17	0.42	0.74	0.95
False	B45	5011.62	2.53	6	836.28	3.4	6305	0.14	0.23	0.23
False	Y48	5570.91	-1.58	30	186.7	1e+308	30	0.42	0.78	0.87
False	Y48	5570.91	3.21	29	193.11	1e+308	10	0.18	0.26	0.87
False	Y43	5059.69	4.56	27	188.4	1e+308	18	0.37	0.73	0.73
True	Y43	5059.69	-5.69	6	844.29	9.8	13508	0.74	0.82	0.82
False	Y45	5271.76	2.6	28	189.28	1e+308	10	0.28	0.55	0.58
False	Y45	5271.76	-2.72	26	203.77	1e+308	14	0.27	0.49	0.58
False	Y46	5368.82	5.02	28	192.75	1e+308	26	0.39	0.63	0.63
False	Y6	773.43	-0.28	4	194.37	1e+308	10	0.39	0.78	0.78
True	Y19	2322.3	-4.43	12	194.53	1e+308	18	0.51	0.9	0.9
False	Y49	5684	-0.98	29	197.01	1e+308	12	0.18	0.29	0.29
False	Y40	4743.55	-0.84	24	198.66	1e+308	8	0.17	0.24	0.24
True	Y40	4743.55	2.11	6	791.6	14	17009	0.63	0.94	0.96
True	Y40	4743.55	0.79	5	949.72	16.5	20461	0.95	1	0.96
False	B6	594.26	1.62	3	199.1	1e+308	8	0.37	0.64	0.64
False	B30	3370.74	5.31	17	199.29	1e+308	15	0.27	0.4	0.4
False	B29	3207.67	2	16	201.49	1e+308	8	0.29	0.61	0.61
False	Y18	2209.22	0.62	11	201.85	1e+308	6	0.08	0.16	0.16
False	Y33	4017.08	5.44	20	201.86	1e+308	15	0.35	0.6	0.6
False	B51	5661.81	4.84	28	203.21	1e+308	18	0.48	0.81	0.81
False	B55	6077.02	-2.68	30	203.57	1e+308	10	0.27	0.41	0.41
True	Y28	3447.83	0.28	6	575.65	1.7	2453	0.88	0.99	0.97
True	Y28	3447.83	-0.06	5	690.57	35.8	32429	0.91	1	0.97
True	Y28	3447.83	-1.53	4	862.96	24.1	24518	0.54	0.34	0.97
True	B58	6390.18	0.58	11	581.93	1.6	3109	0.69	0.88	1
True	B58	6390.18	0.49	10	640.03	17	20610	0.95	1	1
True	B58	6390.18	0.33	9	711.03	13	17235	0.86	0.99	1
True	B60	6618.27	1.18	11	602.67	3.2	5132	0.75	0.98	1
True	B60	6618.27	0.68	10	662.83	41.6	49546	0.95	1	1
True	B60	6618.27	0.69	9	736.37	35.7	44907	0.92	0.99	1
True	B60	6618.27	-0.34	8	828.29	6.7	11400	0.38	0.51	1
True	Y25	3020.61	0.93	5	605.13	2	2644	0.49	0.87	0.98
True	Y25	3020.61	0.19	4	756.16	9	9266	0.87	0.98	0.98
True	B57	6261.14	0.25	10	627.12	4.2	6272	0.77	0.95	0.1
True	B57	6261.14	0.13	9	696.69	4	6668	0.68	0.96	0.1
False	B57	6261.14	-0.2	7	895.46	16.7	23261	0.19	0.07	0.1
False	Y154	17587.9	1.32	28	629.15	2.5	7563	0.02	0	0
False	Y154	17587.9	-2	22	800.46	30.8	67032	0.29	0.49	0.49
True	B59	6504.22	0.37	10	651.43	16.2	20071	0.92	0.99	0.99
True	B59	6504.22	1.09	9	723.7	17.1	22383	0.81	0.98	0.99
True	B59	6504.22	-0.58	8	814.04	3.6	7538	0.17	0.3	0.99
False	B104	11739.8	7.3	18	653.22	5.6	11159	0.11	0	0
True	B61	6731.35	0.17	10	674.14	4.5	7344	0.7	0.97	0.97
True	B91	10009	0.7	14	715.93	13.3	22628	0.87	0.99	1
True	B91	10009	0.57	13	770.93	38.5	61511	0.94	1	1
True	B91	10009	0.36	12	835.09	55.2	88592	0.93	0.99	1
True	B91	10009	0.62	11	910.91	41	68193	0.94	0.99	1
True	B91	10009	1.15	10	1001.9	10.8	21520	0.88	0.99	1
True	B97	10789.3	0.75	15	720.3	1.8	5880	0.28	0.42	0.99
True	B97	10789.3	0.16	14	771.67	22.8	39092	0.87	0.99	0.99
True	B97	10789.3	0.7	13	830.96	26.8	46358	0.86	0.99	0.99
False	B21	2169.08	-2.46	3	724.03	12.6	9432	0.34	0.08	0.08
True	B92	10138	0.7	14	725.15	21.3	34576	0.94	1	1
True	B92	10138	1.52	13	780.85	74.9	117008	0.91	0.99	1
True	B92	10138	0.16	12	845.84	103.6	163533	0.97	1	1
True	B92	10138	0.77	11	922.64	64.7	105805	0.95	1	1
True	B92	10138	1.36	10	1014.81	19.9	36299	0.93	0.99	1
True	B98	10918.4	0.59	15	728.9	5.6	11831	0.81	0.99	0.4
False	B98	10918.4	-1.19	14	780.89	30.7	51946	0.23	0.14	0.4
True	B98	10918.4	-0.16	13	840.88	16.8	30982	0.89	1	0.4
False	B98	10918.4	-0.03	12	910.87	17.7	32992	0.2	0.22	0.4
True	Y88	10282.4	3.33	14	735.46	2.8	7327	0.06	0.04	0.86
True	Y88	10282.4	0.85	12	857.87	17.9	31127	0.71	0.94	0.86
True	Y88	10282.4	-1.03	11	935.77	21	36579	0.34	0.47	0.86
True	Y88	10282.4	0.23	10	1029.25	2.6	8532	0.09	0.15	0.86
True	B93	10285.1	0.63	14	735.66	14	24110	0.8	0.99	1
True	B93	10285.1	1.07	13	792.17	38.4	62605	0.89	1	1
True	B93	10285.1	0.38	12	858.1	24	41367	0.92	0.99	1
False	Y148	16913.5	4.56	23	736.38	5.3	14430	0.12	0.01	0.01
False	Y148	16913.5	1.62	19	891.19	2.9	11144	0.05	0.1	0.1
True	B94	10414.1	0.75	14	744.87	30.9	49864	0.89	0.99	1
True	B94	10414.1	0.36	13	802.09	72.5	115470	0.93	1	1
True	B94	10414.1	0.36	12	868.85	56.6	92585	0.96	1	1
True	B94	10414.1	0.77	11	947.75	25	44097	0.9	0.99	1
True	B94	10414.1	1.93	10	1042.42	4.8	12447	0.85	0.99	1
True	B88	9725.78	-1.09	13	749.14	2.4	6955	0.38	0.66	0.98
True	B88	9725.78	-0.45	12	811.49	7.3	15119	0.87	0.98	0.98
True	B95	10513.2	-1.13	14	751.95	51.2	80908	0.53	0.75	0.99
True	B95	10513.2	0.47	13	809.71	89.1	141673	0.95	1	0.99
True	B95	10513.2	0.45	12	877.11	46.8	77667	0.96	1	0.99
True	B95	10513.2	0.81	11	956.75	11.6	22921	0.9	1	0.99
True	B89	9782.8	0.13	13	753.53	12.9	22725	0.9	0.99	1
True	B89	9782.8	0.62	12	816.24	108.6	169311	0.97	1	1
True	B89	9782.8	0.22	11	890.35	69.3	111509	0.82	0.99	1
True	B89	9782.8	0.93	10	979.29	14.2	26748	0.93	0.99	1
True	B90	9895.88	0.33	13	762.23	35.8	57041	0.92	0.99	1
True	B90	9895.88	0.68	12	825.66	137	213166	0.95	0.99	1
True	B90	9895.88	0.62	11	900.63	111.6	177611	0.96	1	1
True	B90	9895.88	1.14	10	990.6	32.8	56432	0.97	1	1
False	Y91	10657.6	-3.74	14	762.26	12.8	22622	0.17	0.05	0.82
True	Y91	10657.6	-1.44	12	889.14	19.4	34098	0.86	0.98	0.82
True	Y91	10657.6	0.91	11	969.88	2.5	8251	0.66	0.97	0.82
True	B96	10676.2	0.41	14	763.6	25.2	42266	0.91	0.99	0.97
True	B96	10676.2	0.48	13	822.26	49.2	80936	0.66	0.96	0.97
True	B96	10676.2	-0.68	11	971.58	3	9353	0.54	0.58	0.97
True	B83	9171.4	0.22	12	765.29	3.5	8563	0.52	0.88	0.96
True	B83	9171.4	0.65	10	918.15	8.6	16881	0.67	0.93	0.96
True	B144	16123.1	0.08	21	768.77	9.3	22094	0.8	0.98	0.98
True	B144	16123.1	-0.59	20	807.16	15.8	35109	0.62	0.94	0.98
False	Y141	16128.1	-1.95	21	769.01	4.5	13355	0.22	0.26	0.69
False	Y141	16128.1	-3.43	20	807.41	7.7	20017	0.33	0.41	0.69
False	Y141	16128.1	-1.19	18	897.01	4	13232	0.05	0.09	0.69
False	B177	20022.2	-6.57	26	771.09	17.1	40735	0.32	0.05	0.07
False	B177	20022.2	-9.36	24	835.26	25.2	59140	0.34	0.06	0.07
True	B84	9270.47	0.75	12	773.55	11	19546	0.87	0.99	0.98
True	B84	9270.47	0.1	11	843.78	23.6	38698	0.83	0.99	0.98
True	B84	9270.47	0.56	10	928.05	13.3	24032	0.89	0.99	0.98
True	B84	9270.47	1.85	9	1031.06	1.6	6840	0.56	0.77	0.98
True	B131	14812.4	3.45	19	780.61	6.6	16561	0.13	0.21	0.55
True	B131	14812.4	-6.98	18	823.92	14.4	31335	0.4	0.09	0.55
True	B139	15638.8	-0.7	20	782.95	4.2	12564	0.59	0.93	0.91
True	B139	15638.8	-0.09	19	824.1	16.9	36686	0.46	0.82	0.91
True	B139	15638.8	1.14	18	869.83	7.5	19283	0.73	0.98	0.91
False	B126	14243.1	-7.76	18	792.29	4.8	13190	0.1	0.03	0.03
True	B99	11081.4	-0.47	14	792.54	2.8	8571	0.34	0.67	0.67
True	B133	15040.5	5.38	19	792.62	5.1	14132	0.12	0.01	0.01
True	B141	15837	0.25	20	792.85	8.5	20912	0.74	0.98	0.9
True	B141	15837	-2.71	19	834.53	8.3	20680	0.32	0.33	0.9
True	B86	9511.65	0.65	12	793.64	7.3	14714	0.8	0.99	0.99
True	B86	9511.65	0.85	11	865.7	3.2	8900	0.39	0.76	0.99
False	B182	20646.5	-3.57	26	795.1	1.9	9577	0.01	0.01	0.01
False	Y139	15912.1	-0.99	20	796.61	3.4	11524	0.02	0.08	0.08
False	Y132	15133.8	0.83	19	797.52	6.4	16493	0.14	0.12	0.12
False	B156	17533.8	0.89	22	798	10.5	25806	0.19	0.25	0.25
False	B150	16778.5	-3.27	21	799.98	42.4	86744	0.25	0.19	0.19
True	B87	9624.73	-1.16	12	803.07	11.2	20731	0.77	0.99	0.99
True	B87	9624.73	-0.18	11	875.98	8.4	16900	0.68	0.94	0.99
True	Y119	13740	-5.23	17	809.25	4.6	12758	0.25	0.13	0.13
False	Y84	9714.14	1.27	12	810.52	16.9	28454	0.24	0.1	0.49
True	Y84	9714.14	-0.46	11	884.11	6.8	14054	0.75	0.98	0.49
False	Y84	9714.14	2.64	10	972.42	16.5	29043	0.2	0.06	0.49
True	B137	15426.8	-0.1	19	812.94	2.9	10248	0.14	0.18	0.96
True	B137	15426.8	-0.11	17	908.46	5.1	14912	0.52	0.88	0.96
True	Y50	5755.03	-2.88	7	823.16	7.8	11685	0.19	0.14	0.14
True	Y158	18113.2	-9.3	22	824.34	9	23702	0.19	0.02	0.02
False	B82	9058.32	-4.15	11	824.49	12.5	21867	0.19	0.18	0.4
True	B82	9058.32	1.88	10	906.84	6.9	14152	0.36	0.18	0.4
True	Y173	19772.1	1.91	24	824.84	3.4	12813	0.11	0.19	0.19
True	Y181	20599.5	1.06	25	824.99	10.5	28348	0.6	0.9	0.9
True	Y86	10006.2	-0.05	12	834.86	8.2	16274	0.26	0.51	0.98
True	Y86	10006.2	-0.11	11	910.67	16.2	28809	0.91	0.99	0.98
True	Y86	10006.2	0.56	10	1001.63	1.7	7067	0.39	0.79	0.98
True	Y87	10119.3	-3.22	12	844.28	9.6	18435	0.74	0.98	0.99
True	Y87	10119.3	0.54	11	920.95	12.3	22941	0.84	0.98	0.99
False	B151	16906.6	5.23	20	846.34	3.6	12257	0.04	0.01	0.01
True	Y35	4258.26	-0.44	5	852.66	2.9	5440	0.04	0.14	0.14
False	B181	20518.5	7.09	24	855.94	5.1	16822	0.09	0.01	0.01
True	Y89	10381.5	-0.57	12	866.13	7.5	15504	0.76	0.99	0.97
True	Y89	10381.5	0.21	11	944.78	6.4	14182	0.42	0.51	0.97
False	B169	19089.7	2.74	22	868.72	6.1	18317	0.14	0.24	0.24
False	B71	7814.89	-2.08	9	869.33	6.8	12610	0.11	0.04	0.04
True	B31	3483.82	-2.91	4	871.96	8.8	9959	0.04	0.01	0.01
True	Y83	9601.06	3.53	11	873.83	9.8	18243	0.36	0.45	0.45
True	Y100	11624.2	3.13	13	895.18	2.1	7872	0.01	0.06	0.06
True	Y85	9877.2	0.15	11	898.93	19.8	33992	0.81	0.98	0.96
True	Y85	9877.2	2.08	10	988.73	2.9	8668	0.33	0.29	0.96
True	Y92	10786.6	0.32	12	899.89	7.9	16520	0.52	0.9	0.9
False	Y147	16826.5	4.52	18	935.81	11.1	27911	0.2	0.02	0.02
